# Supplementary material for: Syntenin Regulated by miR-216b Promotes Cancer Progression in Pancreatic Cancer
Source: Front Oncol. 2022 Jan 28;12:790788. doi: 10.3389/fonc.2022.790788 (PMC8831246; doi:10.3389/fonc.2022.790788)
Supplement: Supplementary file 5 [file Table_1.xlsx]

## Sheet: DEGs and common DEGs
	Table S1：Differentially expressed genes (DEGs) and differentially expressed proteins (DEPs) in our analysis.
	DEGs in TCGA_GTEx group					DEGs in GSE62165 group					DEGs in GSE15471 group					161 DEPs		Common DEGs
	Gene ID	logFC	P.Value	adj.P.Val		Gene ID	logFC	P.Value	adj.P.Val		Gene ID	logFC	P.Value	adj.P.Val		Gene ID		Gene ID
	CEACAM5	9.19181	4.89232e-91	6.28845e-90		CEACAM5	5.48941	8.75263e-14	7.07568e-13		INHBA	5.18467	7.54945e-23	7.61513e-19		CDH3		ACTN1
	TMPRSS4	9.1456	2.8431e-130	1.6942e-128		GJB2	5.20434	4.11905e-32	8.45046e-30		POSTN	5.12461	1.10449e-17	5.88148e-15		DNAJB11		ARPC1B
	PSMA1	8.40826	4.6458e-174	1.31375e-171		S100P	5.1248	3.519e-22	9.80012e-21		COL8A1	4.62613	4.84616e-22	3.25888e-18		PLAU		CALU
	MSLN	8.33327	6.96873e-103	1.41126e-101		SERPINB5	5.09046	1.14089e-22	3.48188e-21		CTHRC1	4.43075	2.63925e-20	5.03418e-17		APLP2		CDH3
	S100P	8.15379	2.74203e-105	6.20768e-104		COL10A1	5.03336	1.7916e-32	4.03415e-30		COL11A1	4.41625	4.77802e-18	2.92096e-15		MMP13		CLIC1
	TFF1	8.06036	1.46209e-78	1.20957e-77		SDR16C5	4.89812	1.74192e-22	5.18755e-21		SULF1	4.39716	5.16998e-24	1.04299e-19		LAMB3		COL4A1
	COL10A1	7.64518	1.24525e-113	4.01813e-112		TMPRSS4	4.86517	1.91571e-21	4.74788e-20		COL10A1	4.11443	1.02663e-21	3.50845e-18		COL18A1		DPYSL2
	SLC6A14	7.3414	1.86321e-103	3.88452e-102		MMP11	4.75314	4.31982e-26	2.38806e-24		THBS2	3.98458	3.92482e-21	9.89742e-18		SEMA3B		ENO1
	COL17A1	7.26367	3.20311e-100	5.85169e-99		SLC6A14	4.72622	9.37042e-15	8.61631e-14		NTM	3.95721	7.60349e-22	3.50845e-18		B4GALT4		FLNA
	MUC5AC	7.20042	6.1757e-59	2.83419e-58		COL17A1	4.68738	8.24151e-15	7.6622e-14		CCN4	3.82013	1.56285e-19	1.97055e-16		NCL		HS3ST1
	GALNT5	7.09509	3.8068e-115	1.30412e-113		CXCL5	4.48347	4.28006e-11	2.43026e-10		VCAN	3.78007	2.74492e-20	5.03418e-17		PPT1		IGFBP4
	AOC1	6.95553	1.07957e-128	6.03976e-127		INHBA	4.44906	1.03266e-36	7.06185e-34		CXCL5	3.75164	2.82586e-13	2.34605e-11		HSPG2		KRT19
	MMP11	6.90318	2.16982e-113	6.87315e-112		CCL18	4.42073	1.12656e-17	1.60624e-16		KRT19	3.71089	2.50091e-13	2.11102e-11		CTSD		KRT7
	CTSE	6.88477	2.13362e-85	2.23914e-84		CTHRC1	4.39968	6.20217e-33	1.54752e-30		GJB2	3.6911	1.10727e-15	2.32688e-13		LFNG		LAMB3
	CEACAM6	6.88402	1.19496e-88	1.40054e-87		NOX4	4.31927	5.36137e-35	2.35696e-32		S100P	3.66658	9.05499e-13	6.45496e-11		SIL1		NRP2
	SERPINB5	6.87221	2.8974e-108	7.46081e-107		COL11A1	4.30559	8.77445e-21	1.95666e-19		FN1	3.63896	1.21737e-21	3.50845e-18		DDB1		PLAU
	MMP1	6.85201	3.20936e-79	2.70837e-78		SULF1	4.27999	2.35655e-44	4.35114e-40		CDH11	3.63667	1.17895e-16	3.96402e-14		RANGAP1		S100A11
	TNS4	6.83991	3.90898e-97	6.34618e-96		IGKC	4.27767	3.95394e-14	3.34274e-13		COMP	3.57454	2.52948e-17	1.15977e-14		MAN2A1		SDCBP
	KRT17	6.70468	2.86416e-90	3.57228e-89		MUC4	4.25496	2.47472e-11	1.45242e-10		COL5A1	3.49401	1.12395e-18	9.06984e-16		ST13		SERPINE1
	CCL18	6.6909	3.79106e-109	1.01659e-107		COMP	4.24779	1.43272e-21	3.64376e-20		MMP1	3.49148	1.13753e-09	1.85212e-08		AHCY		SFN
	KLK7	6.59751	1.50281e-79	1.28495e-78		SLC16A4	4.23589	8.82533e-27	5.41365e-25		SFRP4	3.45555	2.35729e-14	2.97225e-12		PABPC1		TAGLN2
	FAM83A	6.45245	1.18921e-84	1.20966e-83		MATN3	4.23405	8.84656e-17	1.09041e-15		COL5A2	3.44423	2.77721e-19	3.11263e-16		CALM1
	LRRC15	6.42082	4.49212e-103	9.1929e-102		NTM	4.23195	2.20033e-34	8.29119e-32		FAP	3.38881	8.94965e-20	1.28964e-16		TINAGL1
	MUC17	6.40545	2.63086e-60	1.2563e-59		LEF1	4.19828	2.1963e-35	1.06717e-32		MMP7	3.37196	6.06379e-13	4.4484e-11		PTPRF
	PSCA	6.39692	1.99829e-64	1.06327e-63		POSTN	4.1434	2.39744e-27	1.62744e-25		CST1	3.34648	1.37552e-15	2.77498e-13		EFEMP2
	DUOXA2	6.36838	9.95856e-72	6.56573e-71		LAMC2	4.12943	2.83922e-31	4.68066e-29		RARRES1	3.30494	5.31619e-15	8.5118e-13		PTMA
	CLN3	6.36479	1.14034e-139	8.78008e-138		GPRC5A	4.06805	3.04613e-24	1.23072e-22		CXCL8	3.23937	5.62336e-12	2.78736e-10		MYH9
	MISP	6.31589	1.95432e-149	1.99971e-147		MMP1	4.06427	5.07301e-13	3.72289e-12		GREM1	3.20669	2.44772e-10	5.82316e-09		PRDX1
	CXCL5	6.30293	1.76785e-71	1.15236e-70		TRIM29	4.04923	8.78657e-15	8.11176e-14		CEACAM6	3.19876	1.91138e-09	2.72296e-08		PGAM1
	COL1A1	6.28293	1.22966e-110	3.52207e-109		IGFBP3	4.04527	1.24225e-34	4.98628e-32		HOPX	3.11154	4.88763e-15	8.01652e-13		COL4A1
	KLK10	6.27542	1.14665e-91	1.51778e-90		LAMB3	4.04105	7.73436e-28	5.71229e-26		KRT7	3.1073	3.39568e-16	8.56306e-14		TPI1
	PADI1	6.25849	2.09842e-71	1.3627e-70		AHNAK2	4.01519	5.82976e-26	3.12002e-24		LOX	3.08977	2.19934e-14	2.82609e-12		FST
	TRIM15	6.23183	3.1888e-103	6.56893e-102		GABRP	3.93125	1.92667e-09	8.80981e-09		TIMP1	3.08903	2.1934e-19	2.60292e-16		IGFBP4
	VSIG1	6.21288	2.11258e-73	1.4688e-72		PCDH7	3.90545	8.72026e-29	7.97083e-27		IGFBP3	3.0818	5.44394e-15	8.64772e-13		ACTN1
	EPS8L3	6.15317	5.08805e-95	7.72043e-94		SHISA2	3.86276	2.40379e-21	5.87084e-20		SEMA3C	3.07231	3.66069e-14	4.08015e-12		EEF2
	GABRP	6.05161	1.03914e-76	8.04466e-76		CTSE	3.83205	4.36932e-11	2.47774e-10		NOX4	3.02767	1.09852e-21	3.50845e-18		KPNB1
	CLDN18	6.04947	7.79253e-55	3.19782e-54		TWIST1	3.81269	1.32586e-21	3.4001e-20		COL1A2	3.02452	1.111e-18	9.06984e-16		EIF3M
	POSTN	6.03329	1.49708e-115	5.22066e-114		EPYC	3.7774	1.04224e-07	3.7593e-07		GABRP	3.01818	1.05428e-10	2.99016e-09		ACTR2
	TFF2	6.02747	4.52112e-58	2.03287e-57		FN1	3.77364	7.06302e-37	5.01583e-34		SLC6A14	3.00994	3.1788e-11	1.16176e-09		CLIC1
	COL11A1	5.97833	8.59783e-80	7.42901e-79		PLAC8	3.77167	2.04518e-19	3.74624e-18		SPARC	3.00861	2.5294e-16	6.99016e-14		HSP90AA1
	GJB3	5.94572	3.0203e-108	7.76442e-107		CEACAM6	3.77155	3.44307e-12	2.25756e-11		OLR1	2.99889	2.59204e-16	7.06647e-14		COPS5
	FOXL1	5.92338	1.66266e-122	7.60571e-121		ANLN	3.73636	2.76386e-22	7.8753e-21		GPRC5A	2.98615	5.49957e-16	1.27527e-13		TXNL1
	STRA6	5.88281	2.42447e-111	7.08794e-110		KRT6A	3.72705	4.18052e-06	1.19543e-05		ANO1	2.97053	7.48776e-18	4.31594e-15		EIF3L
	CDHR2	5.86399	1.39469e-105	3.19934e-104		PLPP4	3.71371	9.46652e-23	2.96254e-21		OLFML2B	2.96176	4.9522e-17	2.00654e-14		HSP90B1
	GCNT3	5.85671	4.04696e-94	5.88246e-93		ACTG2	3.71058	1.74027e-10	9.13371e-10		TMC5	2.95797	7.20892e-10	1.31376e-08		BMP1
	SFN	5.83149	2.33346e-102	4.57658e-101		HOPX	3.69086	4.1389e-33	1.07585e-30		SFRP2	2.95276	2.44246e-12	1.44499e-10		S100A11
	CST2	5.79637	1.78406e-102	3.52126e-101		IL1RN	3.68581	3.0255e-22	8.56793e-21		RUNX2	2.92839	9.46278e-13	6.60594e-11		SNRPD3
	INHBA	5.79595	6.41463e-119	2.54507e-117		MALL	3.67273	1.03125e-22	3.20018e-21		ITGBL1	2.90628	1.35175e-15	2.75457e-13		OTUB1
	DUOX2	5.78759	1.44238e-68	8.61166e-68		GREM1	3.65566	1.22074e-23	4.4023e-22		ANTXR1	2.90418	7.53814e-19	7.24164e-16		TPT1
	SDR16C5	5.75764	8.32805e-96	1.29397e-94		KRT6B	3.65418	1.07106e-08	4.4301e-08		TCN1	2.9009	1.11824e-08	1.0449e-07		SMU1
	MMP9	5.75114	1.54742e-103	3.24354e-102		CEMIP	3.64283	7.79552e-17	9.72543e-16		LCN2	2.8907	2.55272e-10	6.00916e-09		ARPC2
	KCNN4	5.72798	1.62365e-111	4.81002e-110		ADAM12	3.63526	8.19605e-22	2.17431e-20		KIF26B	2.88916	2.2446e-18	1.56146e-15		APRT
	COL3A1	5.71749	2.67104e-101	5.00515e-100		RUNX2	3.62703	2.5096e-30	3.17379e-28		CXCR4	2.88468	3.04579e-09	3.90629e-08		SEPT11
	S100A6	5.69437	2.27851e-129	1.32725e-127		MMP12	3.62108	2.31628e-09	1.04823e-08		PHLDA2	2.84973	1.593e-14	2.14248e-12		IPO9
	WNT2	5.67716	5.3428e-103	1.08908e-101		EGLN3	3.61766	4.15174e-19	7.30073e-18		EDNRA	2.84211	1.26534e-16	4.11724e-14		COPS4
	KRT16	5.67455	1.63893e-72	1.11069e-71		CCN4	3.60234	2.81141e-28	2.3278e-26		COL3A1	2.81187	1.47094e-17	7.23775e-15		PSMA7
	IHH	5.65676	3.86892e-89	4.61806e-88		CCL20	3.58043	6.23683e-12	3.96939e-11		TACSTD2	2.79312	5.57901e-11	1.79507e-09		RPLP0
	MUC16	5.6466	5.52727e-59	2.54186e-58		KCNN4	3.56953	5.53118e-25	2.52167e-23		CYP1B1	2.77273	6.11947e-11	1.93502e-09		YWHAZ
	CYP2S1	5.63757	2.24548e-100	4.12813e-99		SLC2A1	3.55099	5.73369e-19	9.86643e-18		ADAMTS2	2.77145	2.2242e-18	1.56146e-15		TPM3
	DHRS9	5.62117	2.48546e-76	1.90051e-75		FAP	3.54629	1.98404e-31	3.45598e-29		PCDH7	2.76799	1.08176e-11	4.75458e-10		YWHAG
	FER1L6	5.60579	1.91155e-65	1.04832e-64		CDH13	3.54441	2.74793e-18	4.27446e-17		LAMC2	2.76409	4.94852e-16	1.18847e-13		TKT
	C19orf33	5.60371	4.67468e-109	1.24709e-107		DKK1	3.54386	9.45126e-13	6.67846e-12		KYNU	2.7615	9.26999e-14	9.12257e-12		ACTR3
	HLA-DQB2	5.59964	5.10236e-107	1.23802e-105		COL8A1	3.53809	3.97742e-27	2.59502e-25		RAB31	2.76052	1.80692e-16	5.52316e-14		KRT7
	COL1A2	5.59432	5.83392e-105	1.30554e-103		ITGA2	3.51349	6.70142e-29	6.21784e-27		LEF1	2.75343	2.71581e-12	1.54334e-10		KRT8
	LAMP5	5.55687	3.99292e-105	8.98724e-104		COL1A1	3.50503	3.8377e-23	1.26309e-21		COL6A3	2.74868	3.61708e-18	2.3539e-15		VCP
	WNT7A	5.54292	1.13128e-76	8.7493e-76		MBOAT2	3.48055	1.97631e-27	1.36669e-25		FBN1	2.72664	1.71116e-14	2.28615e-12		EIF3D
	PITX1	5.52339	1.00047e-87	1.13828e-86		THBS2	3.46177	3.56811e-30	4.25042e-28		FNDC1	2.72629	6.90958e-16	1.56622e-13		GNB2
	TRIM31	5.50861	2.56383e-91	3.33964e-90		CDH11	3.45878	3.30279e-29	3.20141e-27		CTSE	2.72578	1.6618e-09	2.45605e-08		ARCN1
	LAMC2	5.49633	4.42049e-106	1.04012e-104		SUGCT	3.36724	9.68625e-20	1.86299e-18		AEBP1	2.70716	1.24661e-19	1.67661e-16		EEF1G
	ADGRF1	5.42309	1.98267e-83	1.94184e-82		HS3ST1	3.35013	1.6273e-20	3.47357e-19		NNMT	2.69162	2.3994e-13	2.05108e-11		SNU13
	LAMB3	5.40335	2.46374e-104	5.32942e-103		OSBPL10	3.3124	5.78242e-38	6.28039e-35		SLC6A6	2.68187	6.28098e-17	2.34653e-14		KRT14
	TSPAN1	5.39694	1.41542e-133	9.48881e-132		ADGRF1	3.30823	1.5178e-11	9.15539e-11		SLPI	2.67459	5.172e-17	2.00654e-14		ARPC1B
	CAPN9	5.39132	8.97003e-78	7.20986e-77		HRH1	3.30483	4.85302e-34	1.65937e-31		SPP1	2.67322	3.29084e-11	1.19191e-09		IPO5
	KRT19	5.37127	3.01893e-97	4.92174e-96		KIF26B	3.29108	8.35604e-26	4.30966e-24		IGFBP5	2.66673	1.00008e-17	5.60431e-15		RCC2
	GJB4	5.3609	2.86448e-91	3.71881e-90		CEACAM1	3.29099	2.01729e-20	4.2617e-19		OLFM4	2.66445	7.74352e-05	0.000168556		YWHAE
	UBE2C	5.34831	5.03785e-107	1.22428e-105		KLK10	3.27894	6.02354e-10	2.93841e-09		MMP12	2.66435	5.16881e-07	2.17422e-06		CYR61
	WNT10A	5.30765	9.26219e-103	1.85399e-101		NT5E	3.27125	1.00024e-21	2.62337e-20		PRRX1	2.65735	6.54218e-15	1.0075e-12		SERPINE1
	NTM	5.28551	4.19194e-131	2.58719e-129		RSAD2	3.27089	2.43033e-17	3.27545e-16		COL12A1	2.63331	1.51752e-14	2.06855e-12		ATP6AP2
	PI3	5.26863	4.88221e-77	3.82149e-76		CDKN2B	3.26581	2.08015e-23	7.21674e-22		ITGA2	2.62333	8.97378e-17	3.2328e-14		PSMD13
	VSIG2	5.25922	1.20361e-96	1.9259e-95		FERMT1	3.26367	1.07658e-21	2.81159e-20		CTSK	2.61424	9.12078e-16	1.94203e-13		RANBP1
	STYK1	5.21805	2.59325e-113	8.19774e-112		KYNU	3.25672	3.20694e-20	6.58653e-19		TMEM200A	2.60097	2.2136e-13	1.90843e-11		MYL6
	CDH17	5.20533	1.03028e-77	8.24702e-77		CXCL8	3.2516	1.448e-14	1.29912e-13		F2RL2	2.57098	5.32842e-12	2.68244e-10		CFL1
	CILP2	5.19928	1.42348e-99	2.53022e-98		C19orf33	3.2509	4.99419e-18	7.51531e-17		EDIL3	2.55947	2.48506e-13	2.10645e-11		SF3B3
	FN1	5.19282	7.20203e-88	8.22416e-87		NECTIN4	3.2459	1.3255e-15	1.37727e-14		MFAP5	2.55793	4.37401e-11	1.46886e-09		RAB11A
	SULF1	5.16586	1.62993e-110	4.63443e-109		COL5A1	3.23992	1.25382e-27	8.97306e-26		PLAT	2.53991	7.0521e-14	7.22178e-12		PSMD6
	TM4SF5	5.16063	7.13623e-84	7.06857e-83		CP	3.23756	4.89506e-08	1.84529e-07		AHNAK2	2.53976	8.36679e-16	1.83469e-13		FLNA
	TCN1	5.13589	5.28292e-62	2.64793e-61		VCAN	3.23011	3.31924e-31	5.31191e-29		COL1A1	2.53437	1.41036e-16	4.49438e-14		ILF2
	CTHRC1	5.13182	3.99926e-113	1.25404e-111		TNFAIP6	3.20218	5.57393e-29	5.22421e-27		CLDN11	2.53168	2.01075e-10	5.00801e-09		ANP32A
	CEP55	5.12866	5.25687e-110	1.47581e-108		LCN2	3.1913	1.09342e-10	5.8963e-10		MMP2	2.53058	8.01562e-16	1.777e-13		COPA
	HTR1D	5.12708	1.79749e-108	4.6594e-107		NMU	3.18786	2.0837e-11	1.2359e-10		TNFAIP6	2.51302	3.9177e-13	3.08733e-11		APP
	SLC9A2	5.12584	1.1088e-87	1.25785e-86		MMP28	3.17783	1.5684e-16	1.85872e-15		S100A6	2.51199	3.00449e-14	3.52398e-12		HS3ST1
	NEK2	5.09911	1.3658e-102	2.70603e-101		TSPAN1	3.15813	4.60292e-20	9.22782e-19		SHISA2	2.49685	3.32801e-17	1.45955e-14		PPP2R1A
	CLRN3	5.09613	1.53245e-89	1.8606e-88		COL12A1	3.15734	5.10491e-22	1.38818e-20		PLXDC2	2.47659	1.27771e-15	2.65737e-13		EIF2S3
	DLGAP5	5.09493	1.57495e-109	4.28237e-108		ARNTL2	3.1526	3.04852e-22	8.61299e-21		SRPX2	2.47288	6.44511e-19	6.50118e-16		CHID1
	CCL22	5.08711	1.45504e-94	2.15938e-93		ANO1	3.15226	1.49253e-25	7.48862e-24		DUOX2	2.47047	2.42571e-07	1.17269e-06		EIF3I
	ADGRF4	5.08005	1.04273e-106	2.50659e-105		MMP9	3.13755	5.1893e-14	4.33161e-13		CEMIP	2.45897	3.05245e-08	2.24172e-07		CAPRIN1
	GPRC5A	5.07661	9.28745e-84	9.17128e-83		IGF2BP3	3.13456	8.29981e-10	3.96194e-09		SULF2	2.45078	1.24606e-12	8.13527e-11		KRT19
	PLAC8	5.07034	2.20421e-116	7.99115e-115		NQO1	3.13405	8.15426e-19	1.37372e-17		ISLR	2.44669	3.0288e-16	7.73455e-14		CCT3
	TRIM29	5.06581	7.85753e-72	5.19592e-71		TMEM200A	3.12099	2.09501e-27	1.43267e-25		GPNMB	2.43979	3.66386e-15	6.48375e-13		IQGAP1
	DKK1	5.0429	4.31669e-72	2.87773e-71		KRT19	3.11751	1.53127e-27	1.08744e-25		BGN	2.43016	6.11652e-17	2.3282e-14		PDIA6
	CEMIP	5.03983	2.24954e-116	8.13654e-115		CEP55	3.11157	2.07652e-17	2.83377e-16		MYOF	2.42276	1.10784e-17	5.88148e-15		HNRNPAB
	ADAM12	4.99729	1.09671e-90	1.39129e-89		EDIL3	3.1022	1.96428e-23	6.83021e-22		ADAMTS12	2.42053	1.96894e-20	4.41349e-17		EZR
	TPX2	4.93963	2.37197e-111	6.94752e-110		EPSTI1	3.09935	2.03695e-24	8.4899e-23		TFF1	2.3991	4.19169e-05	9.72214e-05		ENO1
	SHH	4.93629	2.39715e-85	2.50389e-84		GPR87	3.09929	2.7594e-08	1.08201e-07		DACT1	2.39803	1.42937e-18	1.10908e-15		COPE
	HLA-DQA2	4.9274	1.22166e-66	6.91683e-66		MFAP5	3.09798	1.01019e-14	9.25662e-14		LY96	2.39659	3.67722e-09	4.52067e-08		NUCB1
	TOP2A	4.91755	3.93534e-109	1.05166e-107		MTMR11	3.09187	3.6783e-19	6.50538e-18		MXRA5	2.38763	1.4258e-16	4.49438e-14		PTGFRN
	ANXA13	4.90333	3.87037e-80	3.39131e-79		FNDC1	3.09182	2.0042e-21	4.95388e-20		C15orf48	2.38497	7.17406e-11	2.19953e-09		CCT8
	CDH3	4.88819	1.56722e-110	4.46429e-109		LAMA3	3.09174	2.53998e-16	2.91293e-15		CDKN2B	2.36497	7.74632e-11	2.33594e-09		GNB2L1
	FAM3D	4.8688	5.75837e-70	3.57668e-69		FAM83D	3.08898	1.10398e-14	1.00711e-13		CD109	2.35811	4.10135e-14	4.44843e-12		VPS35
	CORO2A	4.86271	1.57948e-138	1.16979e-136		PI3	3.084	8.01673e-10	3.83573e-09		C19orf33	2.34746	3.4191e-08	2.44599e-07		AHSA1
	MRPS17	4.85653	9.02825e-119	3.55484e-117		AREG	3.08249	2.14908e-14	1.88596e-13		LOXL1	2.33752	8.75916e-19	8.03215e-16		EIF3E
	AGR2	4.83118	1.94211e-73	1.35209e-72		COL8A2	3.0714	3.07176e-20	6.3371e-19		ALOX5AP	2.32458	9.20699e-13	6.51725e-11		HSP90AB1
	CYP2C18	4.83047	2.69089e-73	1.8692e-72		FSCN1	3.06223	3.53748e-24	1.41377e-22		SERPINB5	2.32054	1.0593e-08	1.00174e-07		PSMD7
	TNFSF11	4.80986	8.70142e-93	1.19027e-91		HEPH	3.05466	2.06935e-27	1.42569e-25		COL6A2	2.31622	1.12226e-12	7.57206e-11		HNRNPU
	S100A2	4.80175	5.38896e-66	2.9998e-65		SLC6A6	3.05262	3.11044e-28	2.53001e-26		SDR16C5	2.3152	4.52794e-09	5.31703e-08		HMGB1
	MKI67	4.7996	7.15145e-105	1.59579e-103		PDPN	3.05054	6.57581e-26	3.46902e-24		C3	2.30941	6.82165e-12	3.24575e-10		THBS1
	MATN3	4.77907	9.70786e-98	1.61483e-96		TUBB3	3.04952	4.58804e-29	4.34428e-27		DKK1	2.30662	5.3319e-12	2.68244e-10		BZW2
	CLIC3	4.77199	7.28647e-83	7.01278e-82		PLAU	3.04187	7.55039e-25	3.3674e-23		ETV1	2.30345	2.27547e-16	6.46555e-14		MAGOH
	AKR1B10	4.75219	1.94843e-59	9.04863e-59		EDNRA	3.03541	7.04631e-28	5.24609e-26		SERPINA1	2.30328	2.35031e-13	2.01767e-11		KARS
	OASL	4.7368	1.77816e-97	2.92034e-96		SEMA3C	3.02869	2.81233e-25	1.3214e-23		CCDC80	2.30194	4.5647e-11	1.51961e-09		ACTN4
	GJB2	4.69822	1.1256e-91	1.49118e-90		CDK1	3.02772	1.84583e-20	3.91741e-19		F2R	2.29559	6.68362e-15	1.02148e-12		TTLL12
	KIF20A	4.69254	3.75315e-104	8.08487e-103		CDH3	3.02387	1.03877e-17	1.49144e-16		ARL4C	2.28539	2.53175e-11	9.529e-10		SDCBP
	LCN2	4.68258	3.40321e-51	1.26931e-50		TNFSF11	3.01819	2.20989e-19	4.02797e-18		TDO2	2.28496	2.16375e-09	2.98778e-08		ITM2B
	ANLN	4.6702	7.34139e-109	1.94516e-107		PLAAT4	3.00807	5.30832e-21	1.21453e-19		SFN	2.27326	2.9832e-11	1.10024e-09		YWHAQ
	FAM83E	4.66842	3.31618e-92	4.45009e-91		CORIN	2.9937	1.29687e-15	1.34904e-14		ASPN	2.26366	9.74999e-15	1.43574e-12		PRKCSH
	SPDEF	4.66331	6.03722e-83	5.83936e-82		HOXB7	2.98896	3.46003e-18	5.31055e-17		LAMA3	2.25796	1.14003e-10	3.1943e-09		BUB3
	KIF4A	4.65877	4.6665e-112	1.41478e-110		BCL2A1	2.986	7.21508e-15	6.76927e-14		LAMA4	2.24851	7.92096e-11	2.3744e-09		EIF4A1
	IL2RG	4.65785	4.8502e-112	1.46761e-110		EPPK1	2.98307	7.58239e-15	7.09945e-14		LGALS1	2.24792	2.90734e-14	3.42998e-12		CCT7
	PPP1R14D	4.63796	5.9892e-93	8.29475e-92		IGFL2	2.97824	1.13556e-10	6.10925e-10		IFI27	2.24278	3.65479e-11	1.29037e-09		TXNDC5
	BCAS1	4.62915	3.82968e-83	3.72734e-82		ANTXR1	2.97466	3.31168e-29	3.20141e-27		LAMP5	2.23698	9.05217e-15	1.34278e-12		CAPZB
	COMP	4.61062	2.7219e-71	1.76243e-70		RARRES1	2.95026	1.03838e-17	1.49144e-16		CAPG	2.23018	8.58404e-20	1.28964e-16		PAFAH1B2
	OLFML2B	4.60668	5.45144e-113	1.70253e-111		RHBDL2	2.94393	1.05108e-20	2.31866e-19		TGM2	2.22852	2.80968e-16	7.55766e-14		CALR
	HLA-DQA1	4.60416	3.68263e-91	4.76109e-90		HK2	2.93944	1.4251e-20	3.08116e-19		PLPP4	2.22632	1.25181e-13	1.18563e-11		PAFAH1B3
	SCEL	4.58269	1.46879e-70	9.27866e-70		SEMA3A	2.92124	2.21961e-19	4.03773e-18		SPOCK1	2.22614	5.14264e-17	2.00654e-14		CALU
	IL1RN	4.57586	2.01829e-94	2.96696e-93		CRIP1	2.91958	1.93729e-22	5.67961e-21		STEAP1	2.22197	5.10908e-15	8.31215e-13		SYNCRIP
	EGFL6	4.57508	1.15863e-108	3.02861e-107		DPYSL3	2.91482	5.68085e-26	3.05806e-24		KLK10	2.22112	1.32529e-11	5.58172e-10		RPS18
	COL8A1	4.56373	1.48543e-100	2.74708e-99		HOXC6	2.91034	3.29227e-16	3.71114e-15		EPHA3	2.2197	3.25772e-10	7.16699e-09		PCNA
	TNFAIP6	4.55307	8.39236e-95	1.25991e-93		KLK6	2.90316	1.08937e-06	3.38849e-06		OSBPL10	2.21385	1.10197e-11	4.80156e-10		RPSA
	CENPF	4.5452	5.60193e-118	2.16196e-116		OLR1	2.89554	3.51542e-14	2.99671e-13		SAMSN1	2.21127	2.56294e-07	1.22581e-06		PRMT1
	GPA33	4.54005	1.9154e-80	1.69841e-79		ITGBL1	2.88957	2.3494e-15	2.35629e-14		KRT23	2.20655	2.50241e-12	1.47183e-10		TFG
	HLA-DRB5	4.53819	3.12477e-76	2.38116e-75		CLDN18	2.88612	0.00127468	0.00247875		COL4A2	2.20188	2.90108e-14	3.42998e-12		PPA1
	IQGAP3	4.51514	2.37875e-89	2.86574e-88		TOP2A	2.88264	1.19538e-16	1.44447e-15		GNB4	2.19017	9.02081e-12	4.08957e-10		GPC4
	MYO1A	4.49591	1.07958e-65	5.95628e-65		PLN	2.88118	2.9811e-12	1.97004e-11		ZNF521	2.18953	4.36771e-11	1.46886e-09		SFN
	AGMO	4.47778	2.84705e-81	2.60472e-80		HOXB2	2.87783	1.71689e-25	8.49885e-24		MOXD1	2.18899	4.39004e-15	7.33737e-13		EIF2S1
	CKAP2L	4.47257	2.61862e-103	5.40869e-102		CHST11	2.87458	2.41459e-29	2.37144e-27		CCL20	2.18836	5.4928e-07	2.28384e-06		NBL1
	ST6GALNAC1	4.47184	3.1058e-80	2.73061e-79		LOX	2.87305	1.78248e-22	5.29414e-21		ECT2	2.18367	2.52923e-12	1.47897e-10		P4HB
	MMP28	4.46253	1.10021e-117	4.19401e-116		TNC	2.86866	6.51923e-10	3.16516e-09		MYL9	2.1804	5.11605e-10	1.01887e-08		GANAB
	CDC20	4.4511	5.42598e-101	1.01431e-99		GCNT3	2.86862	4.31657e-09	1.87753e-08		MATN3	2.17835	2.65528e-11	9.93834e-10		RPS12
	LEF1	4.45004	2.79666e-115	9.64444e-114		LST1	2.86573	2.10667e-18	3.34746e-17		HOXB3	2.17369	2.87594e-16	7.6341e-14		HSPA5
	PCDH7	4.42831	1.68731e-113	5.3776e-112		HOXB3	2.85844	5.82471e-17	7.39667e-16		COL4A1	2.17122	3.89983e-14	4.27939e-12		CLSTN1
	IFI27	4.42701	8.07176e-110	2.24982e-108		FCGR3A	2.85451	2.08326e-23	7.21674e-22		GBP1	2.1675	5.19621e-08	3.41975e-07		CLIC4
	ADTRP	4.4095	3.7353e-81	3.39539e-80		TREM1	2.83619	3.94265e-13	2.92475e-12		PTGIS	2.16689	1.31946e-11	5.56877e-10		HSPA8
	THBS2	4.40424	1.88027e-90	2.35457e-89		SFRP4	2.82455	3.17234e-11	1.8356e-10		PMEPA1	2.16538	1.06203e-18	9.06984e-16		DPYSL2
	MMP10	4.40367	7.04859e-69	4.23596e-68		PRR5L	2.82257	1.22526e-28	1.08765e-26		NREP	2.15124	3.99806e-17	1.68035e-14		RBBP7
	PTPRR	4.39664	2.12096e-98	3.60911e-97		SRPX2	2.82035	5.41638e-26	2.92421e-24		CHI3L1	2.14972	1.6258e-10	4.21581e-09		HYOU1
	ZG16B	4.39582	8.25625e-69	4.95025e-68		CST1	2.80817	2.05466e-08	8.1568e-08		MMP11	2.14727	5.32045e-14	5.6492e-12		TAGLN2
	CAPN8	4.37867	4.26313e-61	2.07981e-60		DLGAP5	2.80569	5.33017e-18	8.00132e-17		HOXA3	2.14547	5.8833e-15	9.27264e-13		NRP2
	CREG2	4.374	1.84117e-93	2.61753e-92		MOXD1	2.80244	1.18889e-15	1.24583e-14		CCL19	2.13677	1.07669e-05	2.91676e-05		PDIA4
	CXCL9	4.37302	3.04584e-67	1.75063e-66		SFRP2	2.7952	3.02493e-14	2.6002e-13		CRISPLD1	2.1316	2.42875e-11	9.24483e-10		YWHAH
	VCAN	4.37001	6.26045e-91	8.02049e-90		TFF1	2.79339	4.46774e-05	0.000108843		THBS1	2.12888	8.82083e-09	8.74454e-08		DAG1
	SPARC	4.35397	1.75977e-99	3.1102e-98		EREG	2.7921	1.06525e-07	3.83182e-07		BCL2A1	2.12788	2.46821e-07	1.18877e-06		PCSK9
	IGFBP3	4.35088	7.80061e-111	2.25507e-109		AKR1B10	2.78308	6.7527e-06	1.87238e-05		SLC2A3	2.12117	1.12368e-08	1.04949e-07
	NQO1	4.34934	5.79218e-124	2.79769e-122		RAB23	2.77143	3.85079e-28	3.02557e-26		TPM2	2.11889	5.86146e-11	1.86807e-09
	DMBT1	4.34428	1.24653e-42	3.79992e-42		FOXL1	2.76172	8.21045e-14	6.64902e-13		DSE	2.11679	1.0231e-10	2.92351e-09
	SFRP4	4.34005	5.30172e-81	4.77738e-80		CLIC3	2.75907	9.63377e-14	7.73046e-13		ANXA1	2.11302	2.30121e-11	8.80923e-10
	FAM177B	4.33506	2.83062e-78	2.32442e-77		HMCN1	2.75856	2.65815e-17	3.56428e-16		IGLC1	2.09996	5.57833e-06	1.64189e-05
	MUC13	4.32857	2.79781e-82	2.65169e-81		LAMP5	2.75381	6.14163e-17	7.77771e-16		IL1RN	2.0989	1.91471e-10	4.79844e-09
	IL2RA	4.31686	4.16356e-84	4.15368e-83		PRDM1	2.74556	2.45186e-26	1.39296e-24		TMEM158	2.09444	5.32358e-13	3.94845e-11
	HJURP	4.31369	3.88571e-91	5.01947e-90		GAL3ST4	2.74387	2.697e-24	1.09725e-22		S100A11	2.0939	3.21203e-17	1.43999e-14
	HPGD	4.30243	3.13292e-99	5.46872e-98		OSBPL3	2.74362	3.06804e-25	1.42691e-23		HS3ST1	2.0939	2.77325e-11	1.03224e-09
	TMC5	4.29845	9.20798e-78	7.39348e-77		CENPF	2.74053	3.37223e-16	3.79201e-15		CSTA	2.09054	1.3964e-09	2.16035e-08
	AQP5	4.29028	4.72817e-57	2.06797e-56		PFKP	2.73813	2.38243e-24	9.79715e-23		CLDN18	2.08642	8.43779e-06	2.35181e-05
	CST6	4.27936	1.00365e-60	4.85679e-60		IFI27	2.73706	1.40481e-20	3.04084e-19		CXCL6	2.08187	3.16869e-06	1.00212e-05
	TFF3	4.27222	7.99342e-58	3.57452e-57		PTPRR	2.73443	1.19265e-10	6.39965e-10		S100A4	2.07545	2.51359e-11	9.47834e-10
	CCL20	4.24776	5.82675e-62	2.91675e-61		ZG16B	2.73364	2.90451e-08	1.13476e-07		VNN1	2.07424	9.54396e-06	2.62102e-05
	CRABP2	4.23445	4.3237e-81	3.92565e-80		CXCL10	2.73137	1.50587e-10	7.95321e-10		MSR1	2.07101	1.57696e-11	6.36271e-10
	SULT1B1	4.23401	1.80907e-62	9.17094e-62		CD109	2.7302	3.04469e-21	7.33905e-20		GPX2	2.06753	1.54858e-06	5.43227e-06
	HS3ST1	4.23309	2.40841e-116	8.69095e-115		COL5A2	2.71846	2.98716e-30	3.677e-28		HLA-DQB1	2.064	7.43836e-08	4.52947e-07
	TNFSF9	4.22761	4.00555e-85	4.14769e-84		TMC5	2.71371	1.78989e-13	1.38163e-12		C1R	2.06079	8.64846e-14	8.59478e-12
	BATF	4.21518	3.59349e-109	9.65278e-108		OLFML2B	2.70171	8.62664e-23	2.71813e-21		PNMA2	2.06026	9.46325e-13	6.60594e-11
	SEMA3C	4.20284	3.92898e-113	1.23699e-111		KIF23	2.69675	1.26531e-20	2.75268e-19		PLXNC1	2.05867	4.15144e-11	1.41711e-09
	SERPINB7	4.202	1.85907e-68	1.10655e-67		LILRB4	2.69528	5.9493e-21	1.35281e-19		GXYLT2	2.05813	3.30899e-13	2.67022e-11
	NRG3	4.20189	1.25886e-78	1.04478e-77		CORO2A	2.69018	7.71027e-19	1.30249e-17		FCGR2A	2.05778	1.52107e-12	9.71079e-11
	BUB1	4.19851	6.78968e-108	1.71987e-106		CMTM3	2.68914	7.14066e-30	7.99062e-28		LXN	2.05046	2.60427e-14	3.18415e-12
	LYZ	4.19824	1.19319e-60	5.76147e-60		SPRR3	2.68269	5.56324e-05	0.00013335		PLAU	2.05029	2.07777e-13	1.80676e-11
	CHST6	4.18374	2.18991e-81	2.00705e-80		FBXO32	2.67841	1.19586e-21	3.0925e-20		HEPH	2.04989	1.80408e-07	9.19079e-07
	SULT1E1	4.17976	1.35356e-60	6.52367e-60		TCN1	2.67447	2.87739e-07	9.7322e-07		AGR2	2.04964	5.18017e-05	0.000117276
	HLA-DQB1	4.17453	5.06309e-78	4.10683e-77		EPHA4	2.67382	9.67529e-14	7.75967e-13		DIO2	2.04863	8.94964e-16	1.9414e-13
	TMEM45B	4.17043	1.99058e-108	5.13424e-107		DMBT1	2.66742	8.76493e-05	0.000204364		LAPTM5	2.03417	2.4342e-09	3.25216e-08
	E2F8	4.16409	1.88261e-94	2.77801e-93		RHOF	2.66173	9.89903e-17	1.20963e-15		PI15	2.0326	7.02088e-10	1.28997e-08
	PTGS2	4.15975	3.12511e-77	2.46851e-76		THY1	2.65913	7.76825e-24	2.9035e-22		SERPINH1	2.0264	4.0313e-16	1.00404e-13
	TFAP2A	4.15003	9.31372e-96	1.44279e-94		ITGA1	2.65563	6.84842e-33	1.68599e-30		DPYSL3	2.01701	4.87389e-14	5.2301e-12
	SEMA7A	4.14696	4.93384e-100	8.9228e-99		ZNF469	2.65492	2.15583e-24	8.94501e-23		NHS	2.01354	5.08899e-17	2.00654e-14
	GPX2	4.14367	1.75932e-74	1.26445e-73		TPM2	2.65333	2.03162e-24	8.48684e-23		ANXA10	2.00705	3.51397e-05	8.31272e-05
	LGR5	4.13976	9.27883e-75	6.72791e-74		SPON1	2.64892	9.61547e-15	8.83284e-14		PALLD	2.00189	1.1422e-12	7.62349e-11
	ADAMTS14	4.13808	1.36913e-84	1.39177e-83		SLC16A1	2.64843	7.09443e-24	2.67876e-22		ANOS1	2.0006	2.71662e-15	4.89331e-13
	COL5A1	4.13397	8.68725e-93	1.18937e-91		ADAM19	2.6433	2.41679e-22	6.99429e-21		NCF2	1.99845	9.14756e-11	2.66296e-09
	IGLL5	4.13337	3.41566e-50	1.24005e-49		CRACD	2.63529	6.68728e-19	1.14011e-17		IFI44L	1.99737	1.54277e-11	6.24977e-10
	APOL1	4.11123	2.13148e-123	1.00154e-121		ISLR	2.62981	1.19843e-20	2.61867e-19		COL8A2	1.99559	7.39828e-16	1.65836e-13
	ASPM	4.0958	1.71311e-93	2.43769e-92		IL1R2	2.628	9.58621e-12	5.9616e-11		MFAP2	1.98821	1.44054e-17	7.23775e-15
	TMEM92	4.08778	2.94933e-79	2.49163e-78		VNN1	2.62667	2.61703e-09	1.17455e-08		IRAK3	1.98775	1.02691e-09	1.71994e-08
	DAPP1	4.08312	1.89505e-99	3.34169e-98		AK4	2.62532	1.15635e-15	1.21519e-14		HMCN1	1.97974	6.72268e-12	3.22146e-10
	PLAUR	4.08199	1.15035e-117	4.36376e-116		NEK2	2.62394	5.1814e-13	3.79791e-12		C1S	1.9688	9.19501e-14	9.09314e-12
	IDO1	4.07997	4.30564e-75	3.16922e-74		FHL2	2.62283	1.20617e-30	1.71314e-28		SERPINE1	1.96506	8.11761e-08	4.85737e-07
	PLAT	4.07859	5.98258e-93	8.29297e-92		CYP1B1	2.6228	2.62807e-14	2.2803e-13		ISM1	1.96398	7.36475e-12	3.41555e-10
	CDA	4.06654	1.79223e-87	2.01989e-86		MAD2L1	2.62062	8.43915e-16	9.01217e-15		TMPRSS4	1.96373	1.97608e-08	1.61008e-07
	SPOCD1	4.0582	1.41024e-82	1.34396e-81		ISG15	2.61963	3.15166e-14	2.70285e-13		C5AR1	1.96201	2.75959e-09	3.60337e-08
	PLA2G7	4.05437	5.7545e-85	5.92322e-84		MRVI1	2.61691	3.52831e-21	8.36287e-20		EGR2	1.96138	1.84824e-10	4.66079e-09
	SFRP2	4.0525	1.38541e-58	6.31698e-58		CST6	2.60129	6.57997e-07	2.11181e-06		RGS1	1.96108	4.24455e-09	5.06983e-08
	SLC2A1	4.04395	1.55633e-107	3.84828e-106		KRT23	2.60086	4.32744e-06	1.23515e-05		FCGR1B	1.95981	1.45476e-11	5.97725e-10
	EREG	4.03341	2.73453e-48	9.50395e-48		MSR1	2.59977	3.36543e-20	6.88143e-19		PDPN	1.95888	6.05949e-15	9.47629e-13
	PRAP1	4.02566	5.16608e-47	1.74027e-46		DEPDC1B	2.59895	4.25038e-11	2.41623e-10		FOXQ1	1.9564	1.90252e-08	1.57365e-07
	MIA	4.02542	1.01951e-55	4.28554e-55		TFF2	2.59498	0.000766312	0.00154653		AREG	1.95575	4.69074e-07	2.00532e-06
	ESM1	4.02377	6.99341e-75	5.1041e-74		TNFSF4	2.59406	2.082e-19	3.80991e-18		MCUB	1.95421	2.85688e-09	3.70922e-08
	CXCL13	4.01432	9.20723e-45	2.94468e-44		RAB31	2.59273	1.81582e-33	5.3218e-31		MS4A4A	1.95415	5.07303e-07	2.13839e-06
	HRH1	4.01323	6.35332e-127	3.39564e-125		NPTX1	2.59187	4.22404e-11	2.40347e-10		GEM	1.95358	5.83188e-10	1.13019e-08
	B3GNT3	3.99668	3.87847e-95	5.90233e-94		DUOX2	2.58668	7.28626e-06	2.00467e-05		DOCK11	1.949	2.58106e-08	1.9776e-07
	KYNU	3.99436	6.29692e-104	1.34713e-102		GPX2	2.58552	4.88075e-08	1.84065e-07		F5	1.94876	9.05886e-11	2.64477e-09
	JCHAIN	3.98008	3.70444e-48	1.28347e-47		ARHGAP42	2.58508	9.5993e-27	5.8112e-25		SLC16A4	1.94493	3.65716e-11	1.29037e-09
	DEPDC1	3.97475	2.51015e-86	2.71679e-85		BUB1	2.58222	1.06867e-14	9.75859e-14		LINC01094	1.94316	3.95838e-15	6.88416e-13
	GREM1	3.97216	1.39176e-57	6.17754e-57		ACTA2	2.58219	6.76378e-31	1.00715e-28		BNC2	1.94233	1.00275e-12	6.92506e-11
	MFSD2A	3.96979	2.5851e-102	5.05737e-101		HPGD	2.58011	6.74004e-09	2.85628e-08		FHL2	1.94084	5.15855e-12	2.62482e-10
	GRIN2D	3.96961	1.05249e-88	1.23636e-87		MYOF	2.57908	3.4576e-32	7.33806e-30		TMEM119	1.93674	1.04844e-11	4.62829e-10
	CDC25C	3.96927	5.80992e-94	8.39792e-93		ECM1	2.57815	5.81462e-17	7.38893e-16		ACTA2	1.93572	6.41859e-11	2.01069e-09
	CHIT1	3.96625	5.41637e-49	1.91239e-48		PMAIP1	2.57362	3.00267e-17	3.99722e-16		PTPRC	1.93018	5.58759e-06	1.64369e-05
	SLC22A18AS	3.96353	8.93139e-108	2.23688e-106		CDC20	2.56503	8.77294e-14	7.089e-13		ANTXR2	1.92808	3.38109e-12	1.84567e-10
	CCR4	3.95454	2.71603e-73	1.88582e-72		ASPM	2.56423	2.00998e-15	2.0291e-14		TYROBP	1.92563	7.39676e-09	7.69187e-08
	RHBDL2	3.95351	5.43795e-105	1.21868e-103		PLAUR	2.56405	5.37397e-24	2.08466e-22		CAPN8	1.92472	1.58744e-07	8.31818e-07
	COL5A2	3.93739	7.44719e-98	1.24144e-96		UBE2T	2.56094	1.26197e-18	2.0712e-17		DKK3	1.92342	1.63806e-16	5.08402e-14
	MARCO	3.9254	8.88124e-46	2.90984e-45		DACT1	2.5605	4.68375e-22	1.2812e-20		HOXC6	1.92102	1.93277e-11	7.57119e-10
	KIF26B	3.92104	1.96314e-115	6.81535e-114		VDR	2.5502	1.06118e-32	2.54463e-30		ITGB2	1.92042	5.27229e-10	1.0431e-08
	PTGES	3.9206	9.13418e-83	8.75317e-82		ZNF365	2.54866	8.02209e-16	8.58453e-15		COL14A1	1.92027	1.06737e-07	6.03674e-07
	DTL	3.91704	5.46558e-103	1.11265e-101		ACSL5	2.54776	2.16445e-17	2.9494e-16		PLXDC1	1.9185	4.44548e-16	1.08052e-13
	TMEM150B	3.91577	1.78864e-72	1.20846e-71		KLK7	2.5476	6.47579e-05	0.000153786		PLAUR	1.9152	1.12613e-13	1.08701e-11
	CCL19	3.91029	2.4543e-42	7.4264e-42		TGM2	2.54454	1.65025e-22	4.93844e-21		EFNB2	1.9145	1.74977e-09	2.54321e-08
	UBE2T	3.90807	1.0273e-112	3.17017e-111		TMEM154	2.54368	3.88874e-20	7.89898e-19		CXCL3	1.91279	7.79787e-09	8.00989e-08
	GATA3	3.89427	6.47839e-92	8.64137e-91		HMGA2	2.53631	3.45885e-06	1.00007e-05		FBXO32	1.90501	2.6811e-14	3.25835e-12
	CXCL10	3.89146	2.03195e-60	9.74798e-60		TIMP1	2.53431	1.10707e-23	4.03971e-22		SYTL2	1.90429	4.19194e-11	1.42852e-09
	SKA3	3.88679	1.70374e-101	3.2394e-100		CCNA2	2.53184	2.20051e-18	3.46673e-17		BASP1	1.90258	4.72792e-09	5.48798e-08
	KIF18B	3.88111	2.05457e-80	1.82079e-79		SLPI	2.52665	2.03851e-13	1.56373e-12		CP	1.90185	2.59151e-08	1.98335e-07
	IYD	3.87464	1.19338e-57	5.30153e-57		ECT2	2.52437	2.5415e-21	6.1745e-20		CFB	1.89991	1.60289e-11	6.41603e-10
	AHNAK2	3.87216	1.52309e-83	1.49643e-82		XDH	2.52435	1.73697e-11	1.04094e-10		TSHZ2	1.89988	9.14801e-13	6.49831e-11
	EXO1	3.86362	5.53672e-96	8.66324e-95		JPT1	2.52356	1.16697e-25	5.90329e-24		CEACAM7	1.89456	1.33863e-06	4.80867e-06
	HTRA3	3.85795	1.50881e-97	2.4885e-96		WNT2	2.52338	9.34495e-18	1.34906e-16		TGFBI	1.89345	1.11329e-11	4.84041e-10
	NOX4	3.85572	8.56705e-93	1.17602e-91		HAVCR2	2.5222	1.17569e-21	3.0483e-20		CLDN1	1.89255	1.49211e-08	1.30877e-07
	SLC16A3	3.85448	1.0929e-107	2.72402e-106		PHLDA2	2.51739	2.47232e-16	2.8495e-15		HTR2B	1.89228	2.86929e-08	2.14151e-07
	ITGA2	3.84997	1.39705e-128	7.78792e-127		UBASH3B	2.5096	7.3354e-20	1.42569e-18		MNDA	1.88984	1.81435e-08	1.51501e-07
	HCAR1	3.84994	1.66071e-70	1.04783e-69		PTGS2	2.50728	1.04224e-08	4.31864e-08		MAP4K4	1.88799	3.06974e-14	3.55913e-12
	HOXA10	3.84213	2.16026e-60	1.03508e-59		TBC1D2	2.50639	6.86525e-24	2.60823e-22		FYB1	1.88783	1.46531e-06	5.19058e-06
	DKK2	3.83789	9.13282e-87	1.00526e-85		IGLV1-44	2.50383	1.94335e-05	5.00166e-05		MSRB3	1.8876	4.2214e-11	1.43613e-09
	FAM111B	3.83676	3.6167e-89	4.32696e-88		NFE2L3	2.49785	1.30894e-19	2.46364e-18		DNM3OS	1.88699	7.32617e-12	3.40549e-10
	COL22A1	3.83569	1.42322e-78	1.17866e-77		CXCR4	2.49568	3.36544e-18	5.17829e-17		MIR100HG	1.8853	2.28307e-11	8.77309e-10
	RRM2	3.83377	4.10341e-90	5.07719e-89		UBE2C	2.49221	5.70245e-16	6.25238e-15		ADAM28	1.8832	8.75088e-11	2.58857e-09
	SLPI	3.83304	2.58095e-83	2.52145e-82		PI15	2.4917	8.45763e-10	4.03206e-09		ZFPM2	1.8812	2.22606e-10	5.41067e-09
	ANKS4B	3.82815	1.45302e-66	8.21774e-66		CHSY3	2.49098	1.56658e-28	1.35165e-26		IFI44	1.87978	1.56367e-12	9.91997e-11
	KPNA7	3.82794	4.31854e-78	3.51105e-77		APOL1	2.49075	2.66277e-20	5.56799e-19		CD86	1.8759	3.87833e-09	4.73616e-08
	ZNF488	3.82735	5.42123e-79	4.53558e-78		TMEM158	2.48873	7.33266e-15	6.8726e-14		XAF1	1.87054	1.31886e-11	5.56877e-10
	AREG	3.82626	5.76087e-68	3.38492e-67		C5orf46	2.48604	4.20827e-10	2.09721e-09		LTBP1	1.86952	5.60249e-19	5.94867e-16
	FAM83D	3.82454	5.28162e-86	5.63795e-85		P4HA3	2.48302	2.34768e-18	3.67976e-17		POGLUT2	1.86816	2.28515e-15	4.2519e-13
	LUM	3.82222	9.03005e-78	7.25436e-77		NHS	2.4815	5.41033e-19	9.35358e-18		CLEC5A	1.86808	1.80415e-12	1.1132e-10
	NDC80	3.80886	4.98534e-110	1.40211e-108		TFAP2A	2.48059	1.25698e-11	7.67488e-11		MAP1B	1.86707	6.56896e-12	3.17799e-10
	HLA-DRB1	3.80671	1.62708e-94	2.41009e-93		LY75	2.47813	9.51015e-24	3.5049e-22		F13A1	1.86118	6.38091e-08	4.01273e-07
	NCAPH	3.80561	3.21661e-100	5.86493e-99		MMP2	2.46462	2.85339e-18	4.42731e-17		PPY	1.85931	0.0105134	0.0153062
	TREM1	3.78799	3.70332e-70	2.31502e-69		ANGPTL2	2.45931	1.92473e-17	2.65013e-16		OMD	1.85858	2.90651e-08	2.1605e-07
	CDK1	3.78694	1.18706e-110	3.40632e-109		SHCBP1	2.45751	4.98799e-19	8.68033e-18		AMIGO2	1.85829	1.25344e-14	1.76831e-12
	SHISA2	3.78649	1.2866e-105	2.96012e-104		LRRC15	2.45644	3.96692e-08	1.51835e-07		WIPF1	1.85591	2.01402e-08	1.63373e-07
	CD1C	3.78413	2.97556e-67	1.71087e-66		DUOXA2	2.45351	5.00715e-05	0.000120884		TRIB2	1.85306	2.87272e-12	1.62113e-10
	NUF2	3.78376	1.33636e-97	2.21346e-96		NCF2	2.45298	1.69901e-19	3.14018e-18		GCNT3	1.84782	1.88808e-05	4.77439e-05
	GJB5	3.77953	2.96243e-53	1.16321e-52		FAR2	2.45028	1.18368e-16	1.4322e-15		LY75	1.84712	4.20654e-07	1.84044e-06
	PTTG1	3.77831	2.48659e-114	8.19362e-113		SPARC	2.4485	4.18099e-35	1.88288e-32		ISG15	1.84431	4.37474e-12	2.27464e-10
	LGR6	3.77293	1.00001e-65	5.52115e-65		DAPP1	2.44826	8.83549e-21	1.96789e-19		SLC44A4	1.84268	2.45717e-06	8.05509e-06
	MZB1	3.76764	8.3506e-63	4.25966e-62		PRRX1	2.44559	2.49556e-21	6.07088e-20		FSTL1	1.84068	4.77112e-13	3.60497e-11
	HES2	3.76726	1.16684e-70	7.3952e-70		IFI6	2.44499	6.24849e-12	3.97424e-11		FCGR2B	1.8395	9.13135e-10	1.57181e-08
	CARD11	3.76726	7.82226e-110	2.18419e-108		BNC2	2.43692	2.57795e-17	3.46176e-16		ST8SIA4	1.8328	7.13289e-08	4.37516e-07
	RTKN2	3.76323	8.60183e-93	1.17872e-91		FOXF1	2.43577	1.08239e-19	2.06672e-18		SERPINB2	1.83245	5.09507e-09	5.79413e-08
	CDC45	3.76114	6.92809e-90	8.51126e-89		MKI67	2.43428	8.10202e-14	6.56697e-13		EFNA5	1.82803	5.55779e-13	4.10706e-11
	NPTX1	3.7574	3.70378e-72	2.4755e-71		SLC22A3	2.43249	6.86703e-12	4.33628e-11		IFI16	1.82595	3.34993e-10	7.30097e-09
	ADAMDEC1	3.7328	5.86092e-65	3.1662e-64		NDNF	2.43031	6.20699e-10	3.02231e-09		ADCY7	1.82036	1.76171e-10	4.47054e-09
	EDAR	3.73087	5.75906e-69	3.47173e-68		PSCA	2.42973	0.000140352	0.000317608		GIMAP2	1.81821	1.62696e-06	5.66293e-06
	CD52	3.72968	8.83694e-79	7.35766e-78		BGN	2.42685	2.72279e-22	7.7823e-21		MN1	1.81768	1.02971e-11	4.55556e-10
	GNA15	3.71896	7.4687e-109	1.97552e-107		CKS2	2.4268	3.78965e-18	5.77805e-17		ADAM9	1.81699	2.57906e-13	2.16792e-11
	PHLDA2	3.711	1.0838e-75	8.12746e-75		PDE4B	2.42113	3.70485e-15	3.62706e-14		ADAM12	1.81574	2.17949e-09	3.00541e-08
	FGFBP1	3.70496	1.71061e-50	6.26889e-50		NPR3	2.42051	8.15828e-10	3.8974e-09		PAPLN	1.81102	1.23395e-07	6.78675e-07
	PLAU	3.7003	8.20268e-92	1.08946e-90		OAS3	2.41713	3.76901e-15	3.68792e-14		GPR137B	1.80995	7.56591e-12	3.5008e-10
	OAS2	3.68969	2.35424e-104	5.09965e-103		DIO2	2.416	2.68971e-15	2.6758e-14		TGFB1I1	1.80994	1.83958e-11	7.24837e-10
	CEACAM1	3.68668	3.10461e-120	1.33756e-118		CLDN11	2.41179	9.20612e-11	5.00241e-10		EPPK1	1.80935	7.55664e-09	7.80074e-08
	C15orf48	3.68498	1.01548e-83	1.00087e-82		HSD11B1	2.40569	4.62845e-13	3.41429e-12		CST2	1.80213	5.66159e-12	2.79943e-10
	FNDC1	3.68462	5.85889e-78	4.74107e-77		TDO2	2.40566	5.14107e-11	2.8914e-10		FXYD3	1.80034	1.47085e-07	7.81485e-07
	BIRC5	3.68353	3.82851e-92	5.12434e-91		PKM	2.40532	2.68056e-23	9.09814e-22		PDGFRB	1.79856	1.22483e-16	4.05078e-14
	ADAMTS12	3.67687	2.10228e-92	2.82844e-91		MXRA5	2.40523	2.37333e-19	4.3004e-18		AHR	1.79761	1.65161e-13	1.48748e-11
	ACTB	3.67674	4.1525e-130	2.46503e-128		CD86	2.40453	6.83336e-19	1.16287e-17		RNASE6	1.79496	3.28102e-09	4.13696e-08
	APOC1	3.67662	2.37648e-74	1.69703e-73		BCAS1	2.40442	3.72256e-07	1.24045e-06		LAMB3	1.79451	5.94165e-10	1.1405e-08
	AURKB	3.67331	2.48515e-84	2.50328e-83		LOXL2	2.39914	1.33757e-13	1.05048e-12		CD14	1.7902	2.39091e-09	3.20919e-08
	MUC4	3.66438	1.2098e-54	4.94508e-54		S100A16	2.39823	8.5109e-25	3.77478e-23		CLEC2B	1.78954	3.01099e-08	2.21692e-07
	ISLR	3.66246	5.51025e-97	8.89013e-96		COL1A2	2.39418	1.55888e-27	1.0974e-25		FRMD6	1.78913	4.46652e-13	3.41317e-11
	ZNF365	3.66038	3.95014e-88	4.55086e-87		MGLL	2.39385	3.15246e-17	4.18153e-16		CSGALNACT2	1.78695	1.90679e-14	2.51046e-12
	CALB2	3.66016	3.13483e-60	1.48964e-59		LOXL1	2.38986	6.57725e-21	1.48827e-19		SPON1	1.78622	2.02392e-09	2.8493e-08
	TIGIT	3.6593	3.37591e-75	2.49314e-74		BST1	2.38948	4.00626e-22	1.10902e-20		MMP10	1.78345	1.02863e-06	3.86005e-06
	ALDH3A1	3.65725	1.79474e-55	7.50568e-55		SPRR1B	2.38856	0.000200268	0.000442472		TSPAN1	1.78294	9.07811e-09	8.92166e-08
	MUC3A	3.64993	1.09631e-57	4.87587e-57		PPARG	2.38262	1.07999e-11	6.67368e-11		NID2	1.78046	2.05143e-12	1.24281e-10
	CDH11	3.64638	2.20242e-94	3.23458e-93		PTGIS	2.38133	1.39169e-15	1.44118e-14		SLC24A3	1.78044	2.36566e-16	6.62844e-14
	MCM10	3.64337	2.66403e-86	2.87934e-85		CAPG	2.37632	5.39213e-26	2.92421e-24		TNC	1.77884	5.66298e-05	0.000127052
	CD207	3.64144	6.83306e-71	4.37164e-70		AEBP1	2.37603	3.77573e-18	5.76158e-17		FXYD5	1.77808	3.56473e-12	1.93135e-10
	C5orf46	3.63773	8.2863e-63	4.22824e-62		CCNB1	2.37044	1.74975e-13	1.3529e-12		FCER1G	1.77648	7.53805e-08	4.5805e-07
	CYP4F3	3.63704	2.59796e-71	1.68358e-70		CSTA	2.36075	1.41473e-11	8.5785e-11		PRDM1	1.77489	3.52808e-07	1.58891e-06
	OAS1	3.63452	1.9417e-108	5.01648e-107		IDO1	2.3603	1.46707e-06	4.47662e-06		SLC39A10	1.77279	1.00577e-12	6.92506e-11
	SLC44A4	3.62725	3.11442e-86	3.35215e-85		EFNB2	2.35685	1.30562e-24	5.63247e-23		LINC01279	1.77078	3.17489e-08	2.30812e-07
	EGR2	3.627	7.40105e-78	5.97346e-77		CCNB2	2.35328	7.45109e-13	5.35319e-12		GPC6	1.76995	6.66948e-12	3.21122e-10
	CENPM	3.6257	5.06424e-87	5.63406e-86		PRRG1	2.34944	2.69699e-26	1.52285e-24		ROBO1	1.76943	1.24948e-11	5.32918e-10
	FOXQ1	3.62063	7.38643e-85	7.56793e-84		PADI1	2.34518	1.73982e-05	4.51179e-05		OSMR	1.76827	1.127e-10	3.16218e-09
	KIF14	3.61532	2.4867e-84	2.50328e-83		SERPINB2	2.34357	8.06698e-06	2.20306e-05		SFTA2	1.76665	1.60334e-09	2.38187e-08
	EFNA5	3.60898	8.48188e-115	2.84921e-113		PRR15	2.34261	1.34721e-13	1.05761e-12		CRACD	1.76496	1.15658e-07	6.45462e-07
	BCO1	3.60845	1.78685e-90	2.24301e-89		OAS2	2.33795	6.58823e-13	4.76479e-12		KCNK1	1.76467	7.79469e-10	1.3953e-08
	SYNDIG1	3.6084	1.92778e-91	2.53233e-90		TPX2	2.3376	2.30674e-14	2.01189e-13		RUNX1T1	1.76334	4.73722e-11	1.56413e-09
	COL8A2	3.6047	5.45719e-90	6.72016e-89		DHRS9	2.33607	2.49768e-05	6.30877e-05		C1QC	1.76318	8.88386e-07	3.40793e-06
	VILL	3.6028	8.96409e-93	1.22512e-91		F2RL2	2.333	2.76986e-10	1.41474e-09		TWIST1	1.76062	4.62397e-10	9.36586e-09
	MELK	3.59866	9.9173e-85	1.01276e-83		MDK	2.33046	2.26537e-18	3.56284e-17		PAPPA	1.75971	7.04783e-12	3.30658e-10
	CATSPER1	3.59363	1.03825e-80	9.28042e-80		ANTXR2	2.32854	1.66558e-26	9.73207e-25		DLEU2	1.75788	2.16587e-07	1.06832e-06
	CDCA2	3.58863	6.03778e-89	7.13026e-88		NNMT	2.32296	7.32713e-25	3.28369e-23		LUM	1.75493	7.34366e-13	5.29111e-11
	KCP	3.58527	4.4259e-69	2.6774e-68		C4BPB	2.3158	1.19679e-07	4.27004e-07		PXDN	1.75465	1.34082e-09	2.10115e-08
	HOXB7	3.57393	7.21748e-104	1.53983e-102		PRG4	2.3098	3.30094e-08	1.27829e-07		GPX8	1.75319	2.32436e-15	4.2519e-13
	DPYSL3	3.57343	2.57263e-111	7.50697e-110		SFTA2	2.30832	2.27616e-07	7.81028e-07		GJA1	1.75172	1.05789e-09	1.75077e-08
	DEPDC1B	3.57002	3.55632e-87	3.98498e-86		GDA	2.30382	8.0635e-09	3.38374e-08		C1QB	1.75049	2.27795e-06	7.54357e-06
	TUBB3	3.5683	8.08756e-53	3.129e-52		PXDN	2.29845	1.82086e-22	5.37925e-21		IGFBP7	1.74677	1.30656e-13	1.22598e-11
	HOPX	3.56296	8.20613e-105	1.81809e-103		SLC24A3	2.29761	1.13097e-17	1.61128e-16		SNAI2	1.74459	1.31488e-10	3.5798e-09
	ANTXR1	3.56058	1.49216e-94	2.21235e-93		IRAK2	2.29335	3.38053e-16	3.79903e-15		GASK1B	1.74331	3.90851e-12	2.08048e-10
	EDIL3	3.55764	1.94361e-106	4.62925e-105		BCAR3	2.29291	1.48614e-17	2.0788e-16		NMU	1.74171	9.54918e-09	9.26179e-08
	MDK	3.55551	3.47784e-126	1.80906e-124		LAYN	2.2927	4.94429e-26	2.71701e-24		SERPINB3	1.7398	7.15727e-06	2.04057e-05
	ASF1B	3.55458	4.43817e-99	7.70388e-98		BMP4	2.29101	2.42418e-10	1.2475e-09		CXCL14	1.73965	5.31418e-06	1.57682e-05
	NRP2	3.55117	3.45603e-126	1.80375e-124		PLEKHG1	2.28614	1.22656e-30	1.72879e-28		EPSTI1	1.73909	3.37453e-09	4.22581e-08
	SLC13A5	3.55071	1.09614e-40	3.18898e-40		CAPN8	2.28562	1.53065e-05	4.00595e-05		MSN	1.739	9.91034e-11	2.85209e-09
	CD79A	3.54862	1.95419e-50	7.15648e-50		SCD	2.27779	2.87548e-17	3.83618e-16		CLMP	1.73426	1.82995e-07	9.30381e-07
	WNT7B	3.54861	3.00954e-82	2.84717e-81		S100A11	2.27445	1.07197e-31	1.94047e-29		DCBLD1	1.73398	2.03333e-17	9.53964e-15
	TMEM154	3.53773	4.90322e-104	1.05331e-102		NRP2	2.27294	1.43472e-22	4.30743e-21		PMP22	1.7335	1.6488e-10	4.23732e-09
	CD74	3.53751	3.92454e-79	3.30116e-78		ISM1	2.27069	3.44216e-10	1.73556e-09		EPYC	1.73276	5.36341e-05	0.000121058
	HECW1	3.53059	3.7043e-79	3.11927e-78		ERAP2	2.26964	8.75793e-07	2.76421e-06		ZEB1	1.73147	6.75939e-12	3.22373e-10
	CENPA	3.528	9.02952e-82	8.39427e-81		ST6GAL2	2.26948	2.52648e-12	1.68469e-11		HSD11B1	1.72697	6.96698e-14	7.17102e-12
	SUCNR1	3.52717	2.12307e-63	1.10435e-62		TPRG1	2.25989	6.62714e-10	3.21502e-09		RFTN1	1.7242	1.43023e-09	2.19585e-08
	SLAMF7	3.5248	3.13535e-81	2.86174e-80		DNAH2	2.25936	4.96442e-08	1.86877e-07		FGG	1.72317	3.16205e-05	7.5582e-05
	FRMD5	3.52201	3.9464e-94	5.74167e-93		CXCL14	2.25727	1.31861e-06	4.04837e-06		NALCN	1.72315	8.99833e-11	2.63472e-09
	ANO1	3.52156	6.93905e-115	2.336e-113		STEAP1	2.25635	4.76389e-22	1.29927e-20		MXRA8	1.71813	1.7581e-17	8.44475e-15
	IGFBP1	3.52016	1.83078e-48	6.38149e-48		IGFBP5	2.25353	5.78497e-23	1.86411e-21		CKS2	1.71485	1.21453e-06	4.43921e-06
	PRR11	3.51703	1.38478e-106	3.31345e-105		BASP1	2.25093	3.95414e-23	1.2991e-21		PI3	1.71387	3.16429e-08	2.30356e-07
	AGR3	3.51468	2.81144e-60	1.33924e-59		CYP2C18	2.24542	1.72676e-07	6.02589e-07		CTSS	1.71271	2.88723e-07	1.35144e-06
	SFTA2	3.5099	9.09853e-53	3.51751e-52		ABLIM3	2.24457	5.05515e-15	4.87152e-14		PNMA1	1.71233	7.83086e-12	3.59863e-10
	DQX1	3.50699	2.76054e-49	9.80916e-49		IGHA1	2.24153	2.42188e-06	7.17087e-06		SAMD9	1.71161	4.3981e-11	1.47388e-09
	HLA-DRA	3.5046	1.68296e-78	1.39081e-77		SYNC	2.23783	1.05766e-17	1.51619e-16		SIPA1L2	1.70946	5.14787e-11	1.67235e-09
	FCER1A	3.50209	3.30843e-65	1.80105e-64		CTSK	2.23614	3.24252e-22	9.09876e-21		AGT	1.70383	1.03106e-12	7.075e-11
	FOXD1	3.49745	9.34519e-64	4.90701e-63		FIBIN	2.23574	9.64438e-13	6.8045e-12		HLA-DRA	1.70247	4.03568e-07	1.77686e-06
	TNFRSF9	3.48555	6.14854e-76	4.64892e-75		SAMSN1	2.23478	4.80369e-14	4.03161e-13		NAP1L3	1.70085	4.27496e-10	8.77345e-09
	LAMA3	3.48458	6.48863e-92	8.64761e-91		TTK	2.23362	1.89099e-11	1.12776e-10		PLAC8	1.69996	0.000379241	0.000718421
	CRISPLD1	3.48333	4.76233e-88	5.47035e-87		ABHD17C	2.23146	9.96948e-13	7.02314e-12		LTBP2	1.6993	3.06385e-14	3.55913e-12
	KLHDC7B	3.47636	7.22212e-55	2.96687e-54		CNN1	2.22911	1.35193e-10	7.18541e-10		PROS1	1.69926	4.38856e-10	8.95273e-09
	CD1E	3.47574	1.45912e-65	8.03032e-65		CD53	2.22868	6.96211e-15	6.54191e-14		TNFRSF21	1.69519	2.14397e-15	4.08043e-13
	FOXP3	3.47519	2.07056e-99	3.64293e-98		DKK2	2.22867	9.16886e-12	5.71939e-11		PGM2L1	1.69082	1.1263e-16	3.9176e-14
	FOSL1	3.47326	1.01945e-67	5.96072e-67		SCEL	2.22602	1.17415e-06	3.63627e-06		HOXB2	1.69024	4.38093e-15	7.33737e-13
	TRABD2A	3.4732	3.68878e-80	3.23585e-79		FBN1	2.22209	1.66717e-22	4.981e-21		BHLHE40	1.68756	3.2754e-13	2.65373e-11
	TNC	3.47161	5.94569e-70	3.68861e-69		FOXA1	2.21917	2.49817e-07	8.52927e-07		LRRN1	1.68746	1.19062e-14	1.69153e-12
	FXYD5	3.47002	7.47956e-123	3.44171e-121		LGALS1	2.21602	1.92553e-30	2.50373e-28		INPP4B	1.68415	8.0987e-11	2.42408e-09
	ESPN	3.46641	3.91044e-62	1.96762e-61		TRIM31	2.21389	5.94408e-07	1.9231e-06		VSIG4	1.68382	1.14294e-08	1.06453e-07
	SIX1	3.46356	5.89599e-63	3.02541e-62		EMB	2.21066	7.02674e-20	1.36858e-18		THY1	1.68374	2.32138e-15	4.2519e-13
	CR2	3.45581	2.96421e-25	6.15273e-25		COL7A1	2.20623	4.69413e-07	1.54194e-06		LAMB1	1.67963	1.05342e-12	7.17564e-11
	KIF2C	3.45319	4.20085e-102	8.16699e-101		SERPINH1	2.20375	9.10366e-24	3.3618e-22		CMTM3	1.67936	5.2153e-15	8.41708e-13
	SLC7A4	3.45224	4.48875e-75	3.30088e-74		SFN	2.20246	3.46367e-11	1.99418e-10		RAB23	1.67766	1.145e-12	7.62349e-11
	FXYD3	3.45004	1.63083e-82	1.55133e-81		NUAK1	2.20215	6.54042e-19	1.12024e-17		TNFRSF11B	1.67542	2.88483e-12	1.62113e-10
	TIMP1	3.43919	5.72161e-98	9.60995e-97		ISG20	2.20183	9.94094e-17	1.21395e-15		GBP3	1.6751	6.00985e-06	1.75004e-05
	COL12A1	3.42958	8.9674e-76	6.75727e-75		GNA15	2.19933	8.2575e-17	1.0274e-15		HIP1	1.67384	3.90309e-14	4.27939e-12
	TWIST1	3.42018	1.60073e-67	9.27576e-67		RAC2	2.19399	1.44703e-18	2.35342e-17		PMAIP1	1.67033	9.1301e-09	8.95868e-08
	THSD7B	3.419	1.6813e-71	1.09687e-70		SYTL2	2.19311	2.99798e-20	6.20569e-19		SERPINB9	1.66994	1.42708e-06	5.08028e-06
	IFI6	3.41411	3.09355e-81	2.82525e-80		INPP4B	2.19296	1.01572e-18	1.68653e-17		S100A2	1.6694	1.0796e-06	4.02585e-06
	SDS	3.41396	6.70159e-64	3.52604e-63		CDKN3	2.19124	5.47234e-15	5.24073e-14		CRIP1	1.66822	5.87582e-09	6.44934e-08
	KIFC1	3.40965	6.68381e-98	1.11898e-96		SLCO4A1	2.19023	2.76501e-09	1.23645e-08		PCOLCE	1.66699	1.2174e-12	7.97398e-11
	GRP	3.40699	5.21967e-44	1.64069e-43		EFS	2.19016	1.6112e-19	2.99288e-18		PLA2G7	1.66461	3.48986e-08	2.48955e-07
	NDNF	3.40643	1.05293e-66	5.97018e-66		KCND2	2.1888	1.23364e-13	9.74245e-13		IGFBP4	1.66457	3.38503e-12	1.84567e-10
	PNPLA3	3.40223	3.41398e-73	2.36304e-72		BATF	2.18796	2.15267e-18	3.4059e-17		DCBLD2	1.66254	2.25e-14	2.87288e-12
	FOXC2	3.40168	7.50897e-69	4.50915e-68		NPC1	2.18206	4.24434e-22	1.16792e-20		MGLL	1.65796	2.21999e-09	3.04668e-08
	SLC4A11	3.39806	2.35873e-84	2.37753e-83		FGFBP1	2.18085	5.5898e-05	0.000133883		TPBG	1.65545	2.41057e-18	1.62103e-15
	MYB	3.39776	6.21292e-84	6.16653e-83		MIA	2.1803	3.77403e-06	1.08694e-05		TFEC	1.65527	2.34399e-08	1.83784e-07
	MND1	3.38442	5.95152e-89	7.04444e-88		PLEK2	2.17683	1.54431e-11	9.30013e-11		C1QA	1.65458	9.50927e-06	2.61185e-05
	ANXA8	3.38442	1.02718e-39	2.91102e-39		CENPK	2.17597	1.32836e-14	1.19701e-13		ELOVL5	1.65437	2.06112e-09	2.88156e-08
	TBX15	3.38431	1.21751e-58	5.55633e-58		ITGAM	2.17076	7.70716e-16	8.28318e-15		IL1R2	1.65352	6.39365e-08	4.01449e-07
	GABRD	3.38339	2.90256e-86	3.13062e-85		RRM2	2.17006	6.66217e-10	3.23031e-09		LGALS3BP	1.6526	1.38365e-11	5.74357e-10
	HAS2	3.38229	2.77828e-67	1.59921e-66		KNL1	2.16853	1.18931e-14	1.07855e-13		CD55	1.65096	4.45761e-09	5.26065e-08
	COX6B2	3.3819	1.40392e-52	5.40875e-52		SERTAD4	2.16689	1.15126e-14	1.04765e-13		CHSY1	1.65084	7.18961e-11	2.20096e-09
	NT5E	3.38086	1.80897e-104	3.93494e-103		CXCL9	2.16626	1.62085e-06	4.92264e-06		MGP	1.6498	7.28432e-10	1.32153e-08
	POU2AF1	3.37672	1.30398e-50	4.79225e-50		FABP3	2.16561	2.60199e-15	2.59834e-14		FPR3	1.64889	3.1102e-10	6.88736e-09
	SCUBE3	3.37316	1.81628e-70	1.14506e-69		KLF5	2.1639	7.1136e-10	3.42849e-09		CRISP3	1.64888	0.00104654	0.00182148
	SYT12	3.37306	2.89331e-60	1.3774e-59		HPSE	2.16367	3.4819e-15	3.41785e-14		NID1	1.64824	1.36765e-08	1.22023e-07
	HEPH	3.36829	6.98958e-106	1.62495e-104		TRIM15	2.16149	2.18471e-10	1.13342e-09		SDCBP	1.64769	9.05221e-06	2.50286e-05
	VSTM2L	3.36666	4.12404e-64	2.17871e-63		SULF2	2.16119	6.18592e-28	4.66191e-26		IGKC	1.6471	7.64643e-06	2.16079e-05
	ITGA11	3.36342	2.74214e-84	2.75507e-83		PPP2R2C	2.16041	3.6064e-06	1.04061e-05		C1orf162	1.64661	9.76063e-08	5.62442e-07
	GTSE1	3.36325	2.72989e-85	2.84e-84		LEMD1	2.15902	7.60048e-07	2.42166e-06		TAGLN	1.64547	2.01159e-09	2.83789e-08
	BGN	3.36284	1.10424e-85	1.16673e-84		ZFPM2	2.15726	1.43781e-16	1.71497e-15		DGKH	1.64478	3.21899e-14	3.71085e-12
	LPAR5	3.36166	4.96944e-100	8.97673e-99		CENPE	2.1568	3.08622e-16	3.48526e-15		NT5DC2	1.64421	8.95077e-17	3.2328e-14
	MDFI	3.36015	2.15659e-95	3.30784e-94		IL1A	2.15355	2.79887e-06	8.21073e-06		AK4	1.64266	1.05214e-08	9.97466e-08
	SMIM24	3.35314	2.72545e-60	1.30027e-59		PLAT	2.15032	7.89122e-16	8.45638e-15		NUAK1	1.64247	6.38674e-15	9.91124e-13
	SHCBP1	3.35229	4.81354e-88	5.52509e-87		FUT3	2.14957	3.77474e-08	1.44809e-07		CD58	1.64228	5.13944e-11	1.67231e-09
	NPC1L1	3.35113	4.80585e-66	2.68193e-65		GBP5	2.1491	1.33917e-08	5.44517e-08		VDR	1.64195	2.30287e-08	1.81265e-07
	CTLA4	3.35049	1.00086e-71	6.59592e-71		CENPW	2.1486	3.68951e-17	4.83143e-16		CFH	1.64083	1.35219e-10	3.62754e-09
	ZPLD1	3.34713	1.7915e-59	8.33479e-59		POU2AF1	2.14728	1.2101e-05	3.22136e-05		APOD	1.63931	3.55737e-07	1.59872e-06
	PTHLH	3.34591	4.2412e-75	3.12327e-74		MST1R	2.14709	1.25887e-12	8.71209e-12		THBS4	1.63616	5.72143e-08	3.68767e-07
	BUB1B	3.34466	1.02858e-87	1.16855e-86		JCHAIN	2.14265	5.13918e-07	1.67739e-06		BIK	1.63487	3.7259e-12	1.99911e-10
	HOXC8	3.3442	1.86413e-67	1.0786e-66		GLI2	2.14238	6.84288e-19	1.16342e-17		TNFSF13B	1.63298	6.8005e-09	7.22831e-08
	VNN1	3.34165	4.54984e-53	1.77575e-52		GBP2	2.14197	9.70613e-27	5.85666e-25		SH3PXD2A	1.63077	1.34576e-17	6.96138e-15
	ZBP1	3.3395	2.05733e-75	1.53025e-74		ST6GALNAC1	2.14029	4.85413e-07	1.5911e-06		CLEC4A	1.62956	1.55821e-09	2.33347e-08
	MMP7	3.33927	1.4048e-36	3.73165e-36		B3GNT3	2.13825	1.91308e-10	1.00009e-09		CALD1	1.6264	2.52533e-12	1.47897e-10
	FHL2	3.33922	2.81763e-125	1.40909e-123		CASP1	2.13765	3.53545e-18	5.40833e-17		PTGS2	1.62528	0.000562342	0.00102834
	HMMR	3.33212	1.76048e-89	2.13246e-88		ARL4C	2.13394	1.0252e-25	5.22911e-24		INAVA	1.62353	5.78745e-07	2.38083e-06
	ACSL5	3.31822	6.98007e-98	1.16482e-96		ZNF185	2.13382	1.49611e-13	1.16509e-12		CLEC11A	1.62325	1.20691e-13	1.1485e-11
	SRMS	3.31201	3.90398e-58	1.75894e-57		MUC20	2.12929	9.49591e-08	3.44194e-07		CLEC7A	1.62282	4.56446e-10	9.26392e-09
	TM4SF20	3.31157	4.39552e-30	1.00594e-29		MCUB	2.12856	2.08213e-27	1.42916e-25		SKAP2	1.62028	2.0943e-10	5.16508e-09
	SERTAD4	3.31107	5.50401e-96	8.62073e-95		VSIG2	2.12643	5.1084e-06	1.442e-05		CD53	1.61843	3.51264e-06	1.09714e-05
	TMEM200C	3.30804	3.3849e-92	4.53448e-91		ANGPT2	2.12463	1.1203e-12	7.82345e-12		QPCT	1.6171	1.37709e-11	5.74357e-10
	ECM1	3.30748	1.29169e-94	1.92799e-93		APOBEC1	2.12074	2.27088e-05	5.7778e-05		FKBP7	1.61514	2.02601e-15	3.89265e-13
	BCL11B	3.3059	3.04065e-90	3.78633e-89		CELSR1	2.11921	4.63394e-15	4.48668e-14		GLIS2	1.6135	1.92004e-15	3.72451e-13
	ST6GAL2	3.30314	9.08436e-67	5.15841e-66		MCEMP1	2.11106	7.9899e-07	2.53611e-06		ENO2	1.61298	8.35873e-12	3.82379e-10
	BCL2A1	3.30007	6.48134e-66	3.5963e-65		HMMR	2.10954	4.36143e-11	2.47402e-10		RGS4	1.61297	3.76114e-10	7.95358e-09
	CDCA5	3.2986	8.48021e-97	1.36112e-95		TGFBI	2.10934	2.79732e-16	3.1804e-15		CACNA2D1	1.61225	1.41737e-09	2.18441e-08
	THY1	3.29681	7.05946e-87	7.81465e-86		C2	2.10921	2.09878e-15	2.11643e-14		LOXL2	1.61216	3.38223e-11	1.21771e-09
	ANOS1	3.29638	6.52266e-90	8.02586e-89		COL16A1	2.10429	3.00352e-15	2.97038e-14		CLDN23	1.60947	1.38704e-08	1.23432e-07
	HOXC9	3.29273	9.04477e-62	4.5001e-61		PTGES	2.09997	3.79272e-09	1.66418e-08		RGS10	1.60902	2.83966e-08	2.1249e-07
	SEMA3A	3.28724	2.25554e-89	2.71941e-88		GSDME	2.09761	6.65627e-18	9.87159e-17		ABCG1	1.60824	2.93108e-07	1.36815e-06
	ASPN	3.28409	3.67338e-82	3.46465e-81		ANOS1	2.09676	1.63578e-17	2.27091e-16		MSLN	1.60491	1.05447e-08	9.98259e-08
	PHACTR3	3.2836	4.34582e-52	1.65541e-51		KRT7	2.09597	2.83189e-08	1.10756e-07		KIRREL1	1.60217	1.01307e-13	9.87323e-12
	ADAM19	3.28206	1.79523e-92	2.42583e-91		EMILIN1	2.09093	1.83198e-23	6.39427e-22		STON1	1.60167	2.05449e-09	2.87429e-08
	EDNRA	3.27992	5.53936e-99	9.58328e-98		AXL	2.08972	5.14574e-22	1.39481e-20		APOE	1.60074	2.13618e-09	2.95579e-08
	MUC12	3.27736	8.38982e-70	5.18216e-69		ASPHD2	2.08967	6.70698e-14	5.52354e-13		CMAHP	1.60005	7.7584e-09	7.97747e-08
	ITGB6	3.27163	5.29558e-50	1.91317e-49		FZD7	2.08901	8.42756e-18	1.23009e-16		C11orf80	1.59942	3.33939e-10	7.29101e-09
	TDO2	3.27115	8.18312e-65	4.40083e-64		GPC6	2.08688	5.49426e-16	6.04565e-15		NOTCH3	1.59914	1.02212e-16	3.61758e-14
	SULT2B1	3.26841	1.17805e-64	6.31297e-64		ROR2	2.0863	4.32563e-18	6.56273e-17		APOC1	1.59516	1.75667e-09	2.55141e-08
	CD109	3.26545	6.48715e-98	1.08723e-96		HSPA6	2.0855	3.65503e-07	1.21993e-06		SOCS3	1.59501	6.40203e-06	1.84956e-05
	CTSK	3.26473	1.67722e-90	2.10879e-89		SKIL	2.07956	4.49736e-21	1.04452e-19		EVI2A	1.59497	7.6652e-07	3.01673e-06
	P4HA3	3.26343	8.99094e-82	8.3634e-81		LGR5	2.07898	5.71922e-06	1.60437e-05		ENTPD1	1.59371	1.73137e-12	1.07804e-10
	FCRL3	3.25623	1.38431e-49	4.96088e-49		C3orf70	2.07822	5.67967e-15	5.42522e-14		NBL1	1.59286	1.89854e-11	7.45157e-10
	MBOAT2	3.24926	3.84507e-131	2.3921e-129		MX2	2.07673	1.35943e-12	9.36587e-12		LDLRAD4	1.59141	2.96285e-10	6.63402e-09
	HSD17B6	3.24885	1.4162e-72	9.62262e-72		ZNF532	2.07621	4.27943e-25	1.97539e-23		MAL2	1.58936	2.34494e-05	5.78535e-05
	BIK	3.24787	2.04042e-91	2.67352e-90		MYEOV	2.07228	7.14026e-08	2.63307e-07		GLIPR1	1.58908	7.23862e-09	7.59002e-08
	CXCR3	3.24655	1.29188e-73	9.04664e-73		FXYD5	2.06941	1.94788e-16	2.28353e-15		FZD7	1.58829	2.57304e-09	3.39938e-08
	CDKN3	3.242	3.98121e-90	4.92992e-89		FEZ1	2.06792	1.39615e-21	3.56058e-20		TREM2	1.58659	2.98799e-16	7.72816e-14
	LIF	3.24085	8.02619e-67	4.56923e-66		ANXA2	2.06577	8.65554e-32	1.6143e-29		CD74	1.585	9.38817e-08	5.45341e-07
	RAC2	3.23836	1.47908e-99	2.62604e-98		C15orf48	2.06281	8.31292e-10	3.96717e-09		CRP	1.58465	5.53394e-07	2.29857e-06
	HOXB8	3.23814	9.98441e-59	4.56192e-58		DOCK11	2.06204	3.13208e-18	4.83939e-17		COLEC12	1.5843	2.60118e-08	1.98678e-07
	S100A14	3.22847	4.22095e-54	1.69503e-53		SLAMF7	2.06013	3.72865e-09	1.63763e-08		GPR34	1.58404	3.75091e-08	2.63937e-07
	CAMK2N1	3.22826	5.13751e-140	4.01526e-138		ODAM	2.05871	2.82465e-05	7.08163e-05		DOCK10	1.58088	8.67155e-06	2.40898e-05
	SULF2	3.22419	2.08263e-119	8.5016e-118		PLEKHO1	2.0568	3.11624e-21	7.49196e-20		MPZL2	1.58015	4.62404e-12	2.37973e-10
	LY6D	3.22375	1.94599e-26	4.13074e-26		HOXC8	2.05639	1.90581e-09	8.71875e-09		TPRG1	1.57682	9.41952e-12	4.21351e-10
	TNFRSF18	3.22221	3.21739e-75	2.3772e-74		KCNK1	2.04916	2.93022e-14	2.52702e-13		ITGB8	1.57658	5.091e-08	3.3674e-07
	RNF223	3.22148	8.30466e-58	3.70943e-57		ITGB2	2.04748	1.54411e-14	1.38132e-13		S100A10	1.57656	5.64596e-13	4.157e-11
	OLR1	3.21782	3.31067e-48	1.14807e-47		ESM1	2.04631	3.59153e-11	2.06328e-10		TFPI	1.5765	1.52465e-07	8.03297e-07
	XDH	3.21683	1.43213e-65	7.88739e-65		CDH2	2.04563	3.8544e-14	3.26757e-13		PROM1	1.57586	0.000355435	0.000676419
	DRP2	3.21673	6.14316e-69	3.70184e-68		RUNX1T1	2.04443	1.19229e-11	7.31133e-11		NT5E	1.57563	4.91964e-06	1.47406e-05
	PBK	3.2164	7.08455e-76	5.35143e-75		IFI44L	2.04394	1.71601e-07	5.99289e-07		RASSF8	1.57498	1.21535e-12	7.97398e-11
	ZNF469	3.21534	1.32913e-86	1.4527e-85		TRIM59	2.04324	3.33342e-17	4.39317e-16		ARPC1B	1.57074	3.91434e-11	1.35684e-09
	ARSI	3.21403	3.45485e-72	2.31111e-71		PRC1	2.04303	6.16904e-13	4.47565e-12		FMO1	1.57005	1.46471e-09	2.23349e-08
	LCK	3.21129	2.60683e-86	2.81947e-85		TNFAIP2	2.04131	2.33802e-13	1.77797e-12		SQLE	1.56954	1.14698e-14	1.64107e-12
	CXCL14	3.20476	2.87516e-49	1.02094e-48		BCL11B	2.03852	9.1227e-14	7.35232e-13		TNFSF4	1.5695	2.19651e-15	4.14134e-13
	GUCY2C	3.19931	2.47634e-58	1.12255e-57		SPRY4	2.03616	6.86792e-18	1.01529e-16		PLEKHG1	1.56828	1.2054e-07	6.6625e-07
	SELL	3.19448	4.13212e-63	2.13087e-62		MRC1	2.03604	1.2258e-10	6.55843e-10		NCEH1	1.56752	1.14426e-11	4.95369e-10
	ISG15	3.19254	4.82755e-75	3.54244e-74		TBXAS1	2.03597	5.93066e-15	5.65035e-14		CCDC102B	1.56482	6.10435e-10	1.16398e-08
	MMP3	3.19226	1.84894e-49	6.60768e-49		LTBP1	2.03593	5.03502e-19	8.75393e-18		ITGAM	1.56477	7.16152e-11	2.19903e-09
	HOXC4	3.19186	2.95544e-90	3.68317e-89		HTR2B	2.03453	2.77887e-08	1.08905e-07		BST2	1.56415	1.36364e-11	5.71232e-10
	PROC	3.1905	2.23729e-80	1.98158e-79		CAMK2N1	2.03337	1.20287e-17	1.70977e-16		CD163	1.56402	2.80843e-06	9.04924e-06
	SPC24	3.18863	4.75582e-78	3.86252e-77		IL20RB	2.03294	2.94357e-05	7.35952e-05		ITGA1	1.56285	6.71841e-09	7.17508e-08
	AMN	3.18815	7.94416e-48	2.7281e-47		C1GALT1	2.03247	1.82213e-18	2.91793e-17		MS4A7	1.5622	1.7582e-06	6.04874e-06
	EPSTI1	3.18209	7.50596e-106	1.74239e-104		FGD5	2.03158	7.86461e-15	7.3424e-14		AXL	1.56076	4.93071e-11	1.61219e-09
	FOXS1	3.17721	2.79241e-83	2.72462e-82		TNFRSF11B	2.02915	6.0984e-07	1.96889e-06		CHST11	1.56051	2.54645e-12	1.48046e-10
	LTB	3.17311	7.22257e-57	3.13516e-56		ADM	2.02743	1.33806e-06	4.10398e-06		GLT8D2	1.55993	1.85774e-13	1.62948e-11
	CTSS	3.17274	1.58295e-93	2.25454e-92		CLRN3	2.02731	9.02987e-05	0.000210196		LPAR6	1.55948	8.73914e-11	2.58857e-09
	CD28	3.17256	8.60265e-63	4.38679e-62		HTRA3	2.0269	6.38414e-13	4.62625e-12		TMEM204	1.55921	1.05005e-14	1.52401e-12
	CENPE	3.16757	5.50882e-89	6.52541e-88		GPSM2	2.02684	5.70096e-18	8.5371e-17		TCF4	1.5579	8.31939e-10	1.46453e-08
	DOK5	3.16711	1.4193e-81	1.30928e-80		MLPH	2.02634	1.52545e-08	6.15244e-08		DDX60	1.55703	9.89429e-10	1.67596e-08
	CRYM	3.15905	1.83569e-72	1.23971e-71		ATP2C2	2.02515	3.12844e-09	1.38821e-08		SKIL	1.55472	5.40543e-12	2.7101e-10
	AEBP1	3.1559	1.11077e-72	7.56053e-72		KIF20A	2.024	1.46772e-11	8.87068e-11		LY6E	1.55464	2.0733e-16	6.151e-14
	EMB	3.15385	1.0069e-119	4.24398e-118		SDC1	2.02264	5.9832e-19	1.02862e-17		DOK5	1.55152	3.74202e-11	1.30834e-09
	HLA-B	3.15315	8.59552e-93	1.17872e-91		NDC80	2.02053	3.26189e-13	2.4443e-12		NQO1	1.55022	3.8446e-07	1.70651e-06
	CXCR4	3.14981	2.02984e-74	1.45618e-73		E2F3	2.01952	1.51852e-29	1.57516e-27		HACD4	1.55002	7.45554e-09	7.73307e-08
	ODAM	3.14922	5.18122e-44	1.62927e-43		S100A14	2.01598	1.28077e-06	3.94201e-06		HK2	1.54962	1.21014e-11	5.1833e-10
	B2M	3.14617	2.00483e-101	3.78871e-100		ESCO2	2.01542	1.46549e-11	8.86412e-11		EFEMP1	1.54729	9.51307e-09	9.24009e-08
	CD300LF	3.14524	3.9229e-70	2.44933e-69		LY96	2.01199	2.74241e-18	4.26947e-17		SOX9	1.54718	7.96991e-06	2.24028e-05
	SIRPG	3.14362	9.48618e-70	5.84311e-69		CYP4F3	2.01071	6.29148e-07	2.02697e-06		EVI2B	1.54706	2.54988e-05	6.224e-05
	CKS2	3.14219	1.50976e-105	3.45821e-104		GNB4	2.01046	5.68581e-25	2.58578e-23		NDC80	1.54608	5.5667e-09	6.17047e-08
	SDC1	3.13524	1.43754e-92	1.95096e-91		ITGA4	2.00693	1.33136e-14	1.19913e-13		CARMN	1.54488	1.20073e-07	6.64496e-07
	CCL26	3.12689	3.29476e-61	1.61346e-60		BIK	2.00692	8.96394e-13	6.35844e-12		MICAL2	1.54441	2.20023e-16	6.42756e-14
	SLC45A3	3.12175	1.93726e-92	2.60867e-91		PYCARD	2.00582	3.0961e-20	6.37307e-19		SOX4	1.54272	1.29059e-14	1.79253e-12
	CCNB2	3.12098	8.02183e-88	9.14018e-87		ADAM28	2.00547	4.99202e-12	3.21159e-11		ARHGDIB	1.54211	8.50333e-07	3.29024e-06
	S100A16	3.12071	1.02932e-105	2.37521e-104		PHGR1	2.00192	0.00459919	0.00810919		SPRED1	1.53914	6.90611e-10	1.27353e-08
	HS3ST3A1	3.11997	4.52581e-60	2.13886e-59		TBX3	2.00034	1.24931e-14	1.12854e-13		TNFAIP2	1.53801	7.06411e-11	2.17575e-09
	KRT20	3.11753	2.46469e-22	4.79527e-22		OASL	1.99573	6.85769e-11	3.77859e-10		TREM1	1.53737	2.34065e-08	1.83665e-07
	DSG3	3.11661	1.68735e-29	3.81389e-29		IL7R	1.99571	4.82032e-08	1.82046e-07		C1orf54	1.53573	4.085e-09	4.9407e-08
	GPR35	3.11532	1.83016e-75	1.36455e-74		PCDH1	1.99438	1.60264e-13	1.24385e-12		PKM	1.5341	4.40082e-15	7.33737e-13
	WFDC3	3.1126	6.02312e-55	2.47956e-54		LCP2	1.99332	7.86572e-15	7.3424e-14		MX1	1.53094	1.11607e-09	1.82372e-08
	ITGB4	3.11231	2.92439e-75	2.16379e-74		KIF11	1.99137	7.77599e-15	7.26598e-14		CAMK2N1	1.53064	1.67292e-08	1.42817e-07
	SNCAIP	3.1123	1.26595e-72	8.60545e-72		ARMH4	1.98182	4.71617e-18	7.12598e-17		JPT1	1.5292	5.6128e-09	6.20453e-08
	TMEM171	3.11132	2.31126e-61	1.13541e-60		PLA2G7	1.98	4.89289e-11	2.75686e-10		PLAAT4	1.5281	6.40428e-07	2.59646e-06
	RAET1L	3.10849	1.01486e-50	3.74297e-50		EPS8L3	1.97909	9.82183e-07	3.07634e-06		TPM4	1.52652	3.98657e-13	3.12938e-11
	CDH2	3.10322	2.50617e-72	1.68374e-71		MMP10	1.97576	1.44279e-05	3.78591e-05		PFKP	1.52318	1.13768e-11	4.93583e-10
	F5	3.10051	2.64226e-56	1.12805e-55		MYLK	1.97518	1.10454e-19	2.10685e-18		DCN	1.52296	3.57759e-09	4.43304e-08
	KRT6B	3.09577	1.07641e-34	2.73417e-34		F5	1.97383	1.72966e-05	4.48861e-05		TM6SF1	1.52207	4.22082e-12	2.21171e-10
	TTK	3.09097	1.06807e-75	8.01335e-75		ID1	1.9725	3.34444e-15	3.29343e-14		SERPING1	1.52175	7.87616e-14	7.90516e-12
	USH1C	3.09059	3.30752e-79	2.78969e-78		CARD16	1.97143	1.47684e-16	1.75698e-15		NFE2L3	1.5205	1.53476e-11	6.22983e-10
	HLA-DPB1	3.08861	1.05912e-85	1.12134e-84		MMP14	1.97133	1.38559e-26	8.17362e-25		HTRA1	1.51945	3.24359e-14	3.71796e-12
	SLC22A3	3.08757	1.5022e-74	1.08166e-73		ZC3HAV1L	1.9685	3.01293e-22	8.54543e-21		TIMP2	1.51931	4.42489e-14	4.77367e-12
	CYP2C9	3.0859	1.59552e-37	4.32017e-37		GBP1	1.96634	1.8689e-14	1.65424e-13		COL16A1	1.5183	4.33997e-16	1.06774e-13
	DUOXA1	3.08312	5.19318e-56	2.2014e-55		TSHZ3	1.96303	1.55071e-15	1.596e-14		SLC1A1	1.51716	9.18526e-06	2.53557e-05
	GPR132	3.08188	5.35882e-94	7.76031e-93		FOXF2	1.96187	1.18079e-15	1.23805e-14		STMN2	1.51635	1.70892e-06	5.91046e-06
	CD3D	3.07628	2.32365e-69	1.41614e-68		ZFHX4	1.95998	7.17638e-12	4.52389e-11		LOC105375172	1.5162	9.36407e-06	2.57617e-05
	WFDC2	3.07495	2.26482e-65	1.23987e-64		PTGER2	1.95873	9.31902e-15	8.57331e-14		MRC1	1.51598	5.16618e-06	1.53789e-05
	F2R	3.07377	9.86498e-101	1.8419e-99		ENTPD1	1.95776	5.53769e-23	1.79382e-21		NAV3	1.5145	4.58736e-09	5.36077e-08
	TMC7	3.0709	7.72342e-92	1.02756e-90		VSIG1	1.95677	0.00168033	0.00319589		DPY19L1	1.51426	1.34777e-11	5.66456e-10
	SPTSSB	3.06675	3.22938e-64	1.71071e-63		CD68	1.95585	3.80696e-19	6.7157e-18		CD93	1.51417	5.67542e-08	3.66153e-07
	IL11	3.06621	3.56183e-55	1.47686e-54		NCAPG	1.95452	5.51953e-12	3.53618e-11		RASSF2	1.51357	9.23745e-07	3.52833e-06
	S100A11	3.0644	3.17026e-90	3.94141e-89		DSE	1.95352	1.21185e-23	4.3831e-22		SYT13	1.51017	2.71235e-06	8.77046e-06
	PRRX2	3.064	1.47441e-65	8.11161e-65		FPR3	1.95297	2.00811e-15	2.02834e-14		HCLS1	1.50978	5.02538e-06	1.50195e-05
	NOG	3.06393	1.20322e-64	6.44412e-64		S100A4	1.95053	4.43696e-10	2.20641e-09		ALOX5	1.50772	3.026e-10	6.73803e-09
	GPC6	3.06193	4.02265e-89	4.7942e-88		HOXB6	1.94905	2.00813e-15	2.02834e-14		AKAP12	1.50583	9.10747e-08	5.3361e-07
	CRISP3	3.06079	5.42079e-18	9.56867e-18		PAPPA	1.94691	2.47944e-13	1.87933e-12		ACVR1	1.50544	1.34787e-15	2.75457e-13
	GZMA	3.05947	1.06844e-73	7.49882e-73		MN1	1.94617	6.91259e-13	4.98765e-12		MET	1.50207	5.76548e-11	1.84331e-09
	SAPCD2	3.05774	5.83738e-78	4.72612e-77		PYGL	1.94526	7.58657e-15	7.09977e-14		DOCK4	1.50164	2.54342e-12	1.48046e-10
	PIGR	3.0557	6.79373e-32	1.61663e-31		APOE	1.94493	4.87425e-10	2.41023e-09		COTL1	1.5013	5.8651e-08	3.76224e-07
	TMSB10	3.05313	7.15708e-109	1.89956e-107		SPOCK1	1.94099	5.69451e-16	6.24738e-15		CDH3	1.5013	1.28501e-10	3.51271e-09
	IRX5	3.05245	9.09373e-54	3.62839e-53		S100A6	1.94003	1.52156e-30	2.03136e-28		HK1	1.5001	5.90141e-12	2.90378e-10
	LGALS4	3.05232	1.18031e-40	3.42807e-40		CD52	1.93824	4.31054e-08	1.64103e-07		CCL18	1.50009	1.4722e-05	3.82789e-05
	GEM	3.05125	8.52529e-75	6.19887e-74		MSRB3	1.93689	1.68992e-19	3.12652e-18		COL6A1	1.49856	2.29005e-10	5.4934e-09
	MUC5B	3.04918	4.24812e-24	8.60075e-24		C1R	1.9332	1.99615e-21	4.94059e-20		FAM171B	1.49803	4.90045e-11	1.6049e-09
	GPR68	3.04855	1.44469e-94	2.14606e-93		HK1	1.932	1.34521e-28	1.17716e-26		ACTN1	1.49636	2.93871e-16	7.69943e-14
	HLA-G	3.04848	7.61693e-57	3.30357e-56		ST8SIA4	1.93185	8.52307e-17	1.05759e-15		CTSB	1.49617	9.20473e-12	4.14501e-10
	ITIH2	3.04736	2.54114e-53	1.00031e-52		LAPTM5	1.9285	4.50346e-17	5.80264e-16		DOCK8	1.49455	9.59644e-06	2.63435e-05
	SERPINA1	3.04523	8.74263e-49	3.0687e-48		GLRX	1.92812	2.15813e-21	5.30595e-20		SRGN	1.49338	1.20107e-05	3.21018e-05
	ASPHD2	3.04137	4.4627e-98	7.54438e-97		TRIB2	1.92656	1.09222e-22	3.35552e-21		ANXA3	1.49208	2.03415e-08	1.64543e-07
	ATP2C2	3.03951	1.21536e-54	4.96518e-54		FOXQ1	1.92585	1.04892e-08	4.34264e-08		TOP2A	1.48966	1.93109e-06	6.54314e-06
	PPP1R14C	3.03248	1.38142e-77	1.10124e-76		ELF4	1.92444	5.76192e-24	2.22105e-22		ELOVL6	1.48964	1.13811e-07	6.37253e-07
	GSDMC	3.03174	1.57115e-58	7.15551e-58		BANK1	1.92423	5.53946e-09	2.37751e-08		CKLF	1.48932	1.17357e-13	1.12207e-11
	S100A4	3.0316	3.61978e-66	2.02877e-65		WFDC1	1.92423	1.17812e-10	6.33087e-10		ELK3	1.48648	4.95182e-10	9.94009e-09
	HK2	3.03113	5.45482e-78	4.42099e-77		ALOX5AP	1.92045	1.71191e-15	1.75021e-14		GAS2L3	1.48546	1.31687e-08	1.18389e-07
	TSPAN8	3.02752	2.81945e-54	1.13958e-53		SEPTIN6	1.91624	1.33444e-17	1.88229e-16		TAGAP	1.48429	7.53858e-05	0.000164539
	C16orf54	3.02596	5.86242e-62	2.93272e-61		C16orf54	1.91427	3.10779e-08	1.20881e-07		PDE1A	1.48349	4.71984e-09	5.48176e-08
	TNFSF15	3.02256	1.24137e-77	9.90613e-77		RARB	1.91316	3.10513e-19	5.55016e-18		TM4SF1	1.48312	3.74062e-14	4.14633e-12
	DIO2	3.02255	9.8636e-73	6.72845e-72		COL4A2	1.91086	3.62626e-24	1.443e-22		WDR72	1.48309	0.000180473	0.000363115
	IL4I1	3.02252	3.83762e-73	2.65274e-72		BHLHE40	1.90921	1.12433e-15	1.18559e-14		CD9	1.48289	3.26403e-13	2.65373e-11
	MOXD1	3.0218	8.77294e-75	6.37001e-74		TAFA5	1.90671	1.08097e-13	8.61047e-13		CTTNBP2NL	1.48196	3.14089e-13	2.59029e-11
	KCNS1	3.02159	7.81975e-59	3.58024e-58		PSMB9	1.90657	6.82135e-15	6.43584e-14		NPC1	1.47973	1.29773e-11	5.51168e-10
	HOXC10	3.02072	1.30614e-29	2.95998e-29		CD55	1.90507	6.81635e-15	6.43441e-14		DUSP5	1.47829	7.61362e-07	3.0017e-06
	HLA-A	3.0203	1.15441e-110	3.31878e-109		CLIC5	1.90261	1.6431e-08	6.60673e-08		PDGFC	1.47826	5.18821e-14	5.53794e-12
	ABCB4	3.01887	5.82246e-85	5.98921e-84		VSIG4	1.8996	1.78473e-09	8.18715e-09		MLPH	1.47717	2.95122e-08	2.18087e-07
	BMP7	3.01335	1.04887e-46	3.50368e-46		PDLIM3	1.8993	4.06136e-17	5.25501e-16		RCN1	1.47626	1.0351e-12	7.07865e-11
	CAPG	3.01145	1.31991e-90	1.66223e-89		ARPC1B	1.89925	2.74222e-28	2.28463e-26		FGD6	1.47405	1.02988e-14	1.50557e-12
	FERMT1	3.00557	8.6488e-80	7.4689e-79		MUC16	1.89831	0.000135706	0.000307632		LPCAT2	1.47338	1.50237e-13	1.37144e-11
	TGFBI	3.00388	6.50011e-75	4.75299e-74		COL6A3	1.89475	7.01701e-20	1.36813e-18		CLIC6	1.4729	1.70489e-08	1.44758e-07
	BAIAP2L2	2.9965	1.16217e-70	7.3686e-70		HOMER1	1.89438	6.53938e-16	7.1109e-15		SLC38A6	1.47267	2.31396e-12	1.37705e-10
	KRT23	2.98726	5.73946e-40	1.6382e-39		DKK3	1.8939	2.76661e-16	3.14743e-15		HLA-DMA	1.46851	1.31191e-07	7.12229e-07
	BASP1	2.98616	4.04367e-88	4.65171e-87		VASP	1.89115	3.98179e-21	9.34177e-20		TGFBR1	1.46556	4.75852e-13	3.60497e-11
	ALPK2	2.98471	6.87429e-56	2.90138e-55		POGLUT2	1.89096	2.24775e-24	9.30547e-23		LAYN	1.46466	4.31828e-12	2.25109e-10
	DLEU7	2.98378	2.48925e-88	2.89136e-87		NLRC5	1.89009	7.05828e-13	5.08483e-12		TRIM59	1.46273	7.24081e-11	2.21327e-09
	SIGLEC15	2.98152	2.15215e-58	9.76726e-58		IFIT3	1.88856	1.03369e-08	4.28417e-08		CRISPLD2	1.46273	9.06305e-10	1.56406e-08
	LTBP1	2.98091	1.08373e-92	1.47853e-91		ABCG1	1.88683	3.76349e-20	7.67836e-19		PDGFRA	1.46224	2.38425e-09	3.20452e-08
	TRIM54	2.97879	1.55773e-41	4.61738e-41		ITGA9	1.88671	4.10479e-14	3.46394e-13		IFIT2	1.46033	7.08982e-10	1.30027e-08
	CELSR1	2.97851	8.65125e-103	1.73617e-101		ZBED2	1.88644	3.10936e-05	7.74363e-05		LBH	1.46009	2.67972e-12	1.53147e-10
	P2RY10	2.97653	5.7902e-58	2.59824e-57		NPL	1.88359	1.14326e-15	1.20417e-14		LIPG	1.45919	9.24906e-10	1.58869e-08
	SLC5A1	2.97293	2.98499e-58	1.35037e-57		GALNT14	1.88232	9.40448e-08	3.41014e-07		PRICKLE1	1.4588	2.14492e-12	1.29169e-10
	SLC16A4	2.97154	2.62299e-91	3.41383e-90		SH3PXD2A	1.88208	3.23297e-18	4.98365e-17		ADGRL4	1.45827	8.19171e-07	3.19168e-06
	E2F2	2.96823	1.10498e-63	5.7806e-63		FCGR2A	1.87921	4.84437e-18	7.2958e-17		GPR183	1.45699	9.67772e-06	2.65269e-05
	ARL9	2.96633	2.13536e-85	2.23946e-84		MEX3B	1.87827	3.23931e-21	7.74749e-20		RAP2B	1.45512	1.15801e-11	5.0025e-10
	IGFBP5	2.96408	1.39639e-57	6.19631e-57		CD38	1.87732	8.17899e-07	2.59168e-06		CLIP4	1.45459	1.71914e-12	1.07375e-10
	F2RL2	2.96161	3.85929e-63	1.99215e-62		GINS1	1.87693	3.55814e-12	2.32722e-11		ITGB5	1.45428	4.03825e-18	2.54586e-15
	CD19	2.96055	5.21391e-37	1.39597e-36		SH3KBP1	1.87404	3.67916e-24	1.4609e-22		SLAMF8	1.45194	1.13172e-09	1.84719e-08
	BMP4	2.95999	1.62501e-84	1.64542e-83		AFAP1	1.87401	1.98798e-28	1.69153e-26		APBB2	1.45011	3.30143e-14	3.76288e-12
	PKM	2.95603	3.23853e-119	1.30152e-117		GZMA	1.87249	3.74384e-08	1.43743e-07		LRRC15	1.44892	9.10638e-10	1.56885e-08
	KLRB1	2.95451	7.75954e-65	4.17737e-64		MARCHF1	1.87188	2.66991e-10	1.36595e-09		ZNF532	1.44874	3.48115e-14	3.90159e-12
	IGSF6	2.95422	1.17174e-79	1.0063e-78		MYL9	1.871	3.23354e-18	4.98365e-17		EIF5A2	1.44871	3.85398e-17	1.65426e-14
	MFAP5	2.95278	9.51842e-49	3.33724e-48		GRP	1.86698	0.000133379	0.000302731		ZC3HAV1L	1.44855	2.31779e-11	8.85587e-10
	TMEM26	2.9519	3.12633e-72	2.09225e-71		TNFRSF10A	1.8667	2.48555e-17	3.34742e-16		EMB	1.44717	1.08924e-05	2.94719e-05
	MROH6	2.9512	2.23683e-71	1.45198e-70		MUC13	1.86631	3.39435e-05	8.40725e-05		IFITM1	1.44394	7.49824e-09	7.75344e-08
	ANXA1	2.95089	2.01152e-86	2.18777e-85		AGR2	1.86437	4.00573e-05	9.82752e-05		CD200	1.44296	4.11678e-09	4.97142e-08
	PKIA	2.9474	3.93911e-94	5.73643e-93		CNTLN	1.86302	3.88661e-11	2.22175e-10		MALL	1.44177	1.45764e-05	3.79683e-05
	FBN1	2.93854	1.18835e-74	8.58049e-74		IGFBP1	1.8628	0.00177858	0.00336887		PTPN12	1.44051	6.79557e-11	2.1059e-09
	ADAMTS6	2.938	2.71497e-82	2.57475e-81		UHRF1	1.86239	1.05501e-13	8.41822e-13		IFITM2	1.43816	4.02103e-11	1.38667e-09
	ATP10A	2.9337	1.35124e-107	3.3518e-106		BST2	1.86209	1.84547e-15	1.8743e-14		OSBPL3	1.43809	1.32252e-10	3.58529e-09
	NCAPG	2.9328	2.66291e-72	1.78442e-71		MYO1E	1.86062	1.41586e-29	1.47697e-27		RAI14	1.43741	4.55315e-11	1.51827e-09
	CPXM1	2.92572	1.34357e-60	6.47753e-60		MCU	1.86049	5.92894e-18	8.86412e-17		RBMS3	1.43665	6.13776e-10	1.16925e-08
	MYEOV	2.9216	3.86993e-33	9.46219e-33		CRP	1.85998	0.0262648	0.0402551		ZCCHC24	1.43545	9.99981e-12	4.45334e-10
	CDKN2A	2.92045	1.16981e-40	3.39822e-40		TREM2	1.85533	9.32189e-10	4.42922e-09		CBLB	1.43527	3.10927e-09	3.97254e-08
	CD180	2.91945	6.44802e-57	2.80129e-56		TMEM45B	1.85404	6.08213e-06	1.69715e-05		FCER1A	1.43393	2.46259e-06	8.07023e-06
	APLNR	2.91534	1.55663e-61	7.68822e-61		TSHZ2	1.8536	1.02398e-11	6.3467e-11		SRGAP2C	1.43161	6.95655e-12	3.28669e-10
	GZMB	2.91461	5.90223e-61	2.8704e-60		SYT11	1.85293	8.79885e-24	3.26229e-22		SLC16A14	1.42848	1.35273e-09	2.11059e-08
	VGLL1	2.91399	1.64523e-40	4.75796e-40		ITGB5	1.85199	1.22712e-20	2.67819e-19		ABRACL	1.42826	2.93448e-07	1.36911e-06
	TMEM200A	2.91316	1.86745e-82	1.77534e-81		WIPF1	1.85189	3.01604e-21	7.2795e-20		PSMB9	1.42736	1.40757e-05	3.6864e-05
	DCHS2	2.91253	1.39111e-58	6.34111e-58		NREP	1.8494	8.42186e-20	1.6317e-18		RNF145	1.42676	5.28405e-10	1.04408e-08
	COL7A1	2.91239	6.24416e-63	3.20302e-62		ADCY7	1.84913	4.13664e-19	7.28113e-18		NPR3	1.42536	8.46968e-10	1.48451e-08
	RAB31	2.91032	6.51577e-93	8.99199e-92		CSF2RB	1.84385	7.50561e-10	3.60426e-09		TMSB10	1.42527	4.41011e-13	3.39578e-11
	UGT1A6	2.90711	7.36774e-41	2.15355e-40		DSG3	1.84383	0.00261476	0.00481538		TGFB1	1.42464	2.7857e-10	6.39407e-09
	SLC24A2	2.90601	1.97645e-50	7.2363e-50		CD163	1.84278	6.16838e-12	3.93006e-11		IGDCC4	1.42309	2.57284e-07	1.22967e-06
	SH2D1A	2.90593	3.6268e-58	1.63642e-57		GBP3	1.83646	4.33591e-09	1.88505e-08		LGALS4	1.42153	0.00342715	0.00542694
	S100A10	2.90443	2.55805e-105	5.80809e-104		PDGFRB	1.83632	1.25684e-18	2.06646e-17		LAMA2	1.42115	2.75428e-09	3.59965e-08
	MGLL	2.90334	7.9826e-113	2.47811e-111		CHN1	1.8361	5.27489e-15	5.06477e-14		IGSF6	1.42043	7.33531e-07	2.90789e-06
	DIAPH3	2.90083	8.30395e-73	5.68197e-72		DNM1	1.83491	1.83527e-11	1.09665e-10		DDR2	1.41976	1.16734e-10	3.23932e-09
	PPARG	2.89945	2.94676e-80	2.59519e-79		ITGA3	1.83385	1.1802e-09	5.54766e-09		TIMP3	1.41924	3.37236e-10	7.33125e-09
	RUNX1	2.89353	2.48132e-94	3.6339e-93		MSLN	1.8336	2.5722e-06	7.58434e-06		TNFSF11	1.41861	1.11261e-06	4.12933e-06
	CCL5	2.89053	7.72239e-73	5.28637e-72		DEPDC1	1.83323	7.80529e-10	3.74232e-09		DKK2	1.41847	2.23726e-09	3.05789e-08
	CMTM3	2.88695	2.21951e-99	3.90058e-98		BIRC3	1.83289	1.5792e-10	8.31668e-10		TSPAN2	1.41686	2.90335e-10	6.5555e-09
	KCND2	2.88463	1.47609e-70	9.321e-70		MZB1	1.83184	3.61049e-05	8.90875e-05		COL15A1	1.41667	2.70953e-10	6.27578e-09
	CCL4L2	2.88252	4.1302e-53	1.6144e-52		LMNB2	1.83093	1.10945e-19	2.11402e-18		SERPINE2	1.41664	1.87647e-08	1.55657e-07
	MTRNR2L12	2.87962	1.04858e-73	7.3628e-73		HACD4	1.82783	4.0961e-15	3.99738e-14		CEACAM1	1.41622	1.52025e-05	3.9335e-05
	PODNL1	2.87895	2.91927e-78	2.39596e-77		CLEC2B	1.82654	4.18809e-17	5.40762e-16		CDK1	1.41567	6.1966e-07	2.52291e-06
	ICOS	2.87881	1.02703e-60	4.9653e-60		FGG	1.82413	0.00567527	0.00984665		SLC2A1	1.41479	5.28909e-09	5.93779e-08
	ARNTL2	2.87369	6.79127e-99	1.16841e-97		PALLD	1.82344	3.85526e-22	1.06882e-20		MMD	1.41476	1.49372e-07	7.91547e-07
	PAX5	2.87267	8.09622e-29	1.80041e-28		PNMA2	1.82089	1.21476e-08	4.97173e-08		LINC00342	1.41472	1.95214e-12	1.1898e-10
	MARCKSL1	2.86779	6.44001e-116	2.2764e-114		CPPED1	1.81994	1.58264e-24	6.73313e-23		MS4A6A	1.41372	5.23132e-08	3.43767e-07
	CD55	2.86666	4.60319e-91	5.92171e-90		GPR68	1.81966	6.7683e-14	5.56164e-13		ZEB2	1.41306	3.46902e-07	1.56669e-06
	NINJ2	2.86411	6.80186e-95	1.0241e-93		ARHGAP25	1.81878	8.52258e-13	6.06634e-12		PFKFB3	1.41209	1.32889e-07	7.19124e-07
	ENKUR	2.86331	1.22356e-67	7.13803e-67		TNFSF13B	1.81785	2.27753e-14	1.98829e-13		PIEZO2	1.40975	7.43413e-09	7.71879e-08
	LGALS3BP	2.86278	2.47883e-128	1.36713e-126		FCER1G	1.81768	7.50736e-14	6.1172e-13		EFS	1.40759	1.86245e-10	4.69076e-09
	FBN2	2.86055	5.127e-52	1.94916e-51		CHEK1	1.81698	1.98598e-11	1.18157e-10		PRSS23	1.40751	3.00434e-12	1.66968e-10
	ZNF860	2.85259	8.96522e-80	7.73356e-79		CYP2S1	1.81481	3.13139e-06	9.11954e-06		KIAA1217	1.40648	3.37145e-15	6.01908e-13
	CCL13	2.84979	3.30528e-44	1.04443e-43		MX1	1.81383	3.05545e-08	1.18996e-07		ELF4	1.40465	3.83388e-08	2.69118e-07
	ADAM28	2.84807	2.19306e-70	1.3798e-69		HCP5	1.81372	8.34583e-15	7.73582e-14		KCNT2	1.40389	3.95202e-10	8.24489e-09
	SLC24A3	2.84563	1.34649e-103	2.82999e-102		L3HYPDH	1.81294	2.11304e-21	5.20897e-20		ASPH	1.40343	3.52955e-11	1.26027e-09
	SPACA4	2.84428	1.74961e-56	7.51498e-56		RFTN1	1.81275	1.35502e-21	3.47006e-20		VGLL3	1.40296	9.07734e-08	5.32344e-07
	PRR5L	2.84156	5.89771e-93	8.18261e-92		P3H1	1.80788	2.62e-22	7.5001e-21		TPSB2	1.40185	2.07568e-06	6.95594e-06
	SDK2	2.83911	1.23841e-67	7.21926e-67		TSPAN5	1.80495	2.97321e-15	2.94198e-14		BHLHE41	1.40101	1.57311e-11	6.3599e-10
	KRT7	2.83702	1.38882e-38	3.85031e-38		CLDN23	1.80487	7.72086e-08	2.83303e-07		MAFB	1.4005	2.60096e-08	1.98678e-07
	GZMH	2.83609	5.72818e-57	2.49553e-56		EGR2	1.80164	6.1952e-09	2.64054e-08		PTGFRN	1.39992	7.75641e-14	7.84167e-12
	GDA	2.83555	4.3901e-53	1.71513e-52		HELLS	1.80065	6.35614e-12	4.03853e-11		LRRC32	1.39984	1.56141e-14	2.11408e-12
	CD86	2.83496	7.21024e-75	5.25989e-74		RNASE2	1.80004	8.44072e-10	4.02504e-09		IGHM	1.39763	0.00247236	0.00401719
	FSCN1	2.83357	5.77897e-96	9.0332e-95		EGFL6	1.79875	1.22132e-08	4.99676e-08		TLR2	1.39652	3.16257e-10	6.97287e-09
	APOE	2.83096	5.02112e-54	2.01376e-53		AGT	1.79858	1.2019e-05	3.20051e-05		ECM2	1.39426	4.25915e-07	1.85902e-06
	GJB6	2.82286	2.55137e-35	6.56978e-35		C1QC	1.79671	6.5209e-12	4.12901e-11		F3	1.3927	4.04614e-10	8.39783e-09
	PSMB9	2.82113	1.01018e-98	1.72842e-97		NUMBL	1.79517	2.79352e-19	5.02236e-18		HLA-DPA1	1.39208	2.53934e-07	1.21669e-06
	NUSAP1	2.81992	8.3762e-91	1.06783e-89		CRYBG2	1.79514	2.48642e-09	1.11947e-08		TANC2	1.39194	1.90495e-15	3.72451e-13
	TREM2	2.81849	6.06122e-62	3.03022e-61		PPP1R3B	1.79491	8.90859e-19	1.48858e-17		OAS2	1.39078	9.72832e-09	9.3859e-08
	LY6E	2.81649	1.03804e-76	8.04013e-76		AQP9	1.79449	1.38111e-07	4.88055e-07		CSF2RB	1.38798	0.000196438	0.000392176
	STAC	2.81486	2.31262e-56	9.88678e-56		GJB3	1.79344	3.31406e-12	2.17761e-11		CST4	1.38711	1.67413e-11	6.68792e-10
	TP63	2.80988	1.23845e-46	4.1272e-46		NUSAP1	1.79263	5.56187e-13	4.05907e-12		TGFB2	1.38688	2.55632e-10	6.01063e-09
	NR1I2	2.80464	1.24743e-36	3.31531e-36		MRC2	1.79223	3.02913e-15	2.9941e-14		PDLIM3	1.38605	2.89851e-11	1.07293e-09
	PPEF1	2.80124	4.23079e-66	2.36696e-65		CH25H	1.79085	1.32056e-08	5.37305e-08		MRC2	1.38586	2.32752e-14	2.95317e-12
	CYSLTR2	2.80058	2.53201e-76	1.93515e-75		SLC9B2	1.79012	7.75698e-09	3.26401e-08		C4BPA	1.38491	8.50368e-07	3.29024e-06
	CENPK	2.80051	1.15436e-80	1.03064e-79		MMP3	1.78895	8.78802e-06	2.38796e-05		SLC1A3	1.38417	3.02581e-09	3.89055e-08
	CENPI	2.7951	8.87394e-78	7.13632e-77		XAF1	1.78661	9.28004e-12	5.78449e-11		FCGR2C	1.38379	7.19942e-10	1.31376e-08
	RNF183	2.79506	7.26531e-54	2.90332e-53		HOXB5	1.78327	1.45164e-13	1.1338e-12		THEMIS2	1.38318	6.41522e-06	1.85284e-05
	BST2	2.79033	7.09141e-88	8.1038e-87		GALE	1.7826	5.66926e-11	3.16532e-10		ASPM	1.38313	3.88716e-06	1.19871e-05
	MSX2	2.78818	4.22509e-59	1.94705e-58		LAIR1	1.78094	2.72917e-12	1.80744e-11		BIRC3	1.38203	2.13901e-06	7.13648e-06
	RUNX2	2.78455	7.72052e-89	9.083e-88		SMAGP	1.78023	5.81655e-11	3.2407e-10		CYBB	1.38203	4.51331e-06	1.36694e-05
	C3orf80	2.783	2.06888e-75	1.53737e-74		KLHL6	1.78023	8.10436e-10	3.87565e-09		FAM102B	1.37961	1.03102e-09	1.72041e-08
	SLC9A3	2.77728	4.86977e-41	1.43013e-40		CAPN5	1.77952	1.35266e-08	5.49638e-08		KITLG	1.37617	1.65716e-10	4.24797e-09
	ANXA8L1	2.77642	1.62399e-37	4.39422e-37		IRAK3	1.77889	2.34746e-14	2.04644e-13		LGALS3	1.37481	1.51634e-09	2.29144e-08
	OXTR	2.77556	4.0518e-65	2.20111e-64		IFIT2	1.77875	2.23524e-10	1.15704e-09		SLFN11	1.37313	9.45369e-10	1.61489e-08
	SH3KBP1	2.77454	7.10433e-146	6.53808e-144		SNCAIP	1.77843	5.36196e-13	3.92247e-12		TLR8	1.37262	8.24809e-06	2.30722e-05
	NPR3	2.77097	1.5683e-62	7.96337e-62		OPN3	1.77219	8.43687e-20	1.6329e-18		EMP1	1.37056	8.56811e-07	3.30819e-06
	RGS10	2.7695	1.73115e-114	5.74085e-113		PRR16	1.77129	1.00868e-14	9.2474e-14		GPR65	1.36973	7.08092e-06	2.02166e-05
	TNFRSF11B	2.76707	1.96784e-54	7.99314e-54		SUSD2	1.7707	2.97168e-10	1.51072e-09		EMP3	1.36928	1.50716e-08	1.31797e-07
	MYO7B	2.76166	3.42254e-41	1.00797e-40		CDH6	1.76986	4.05155e-11	2.30959e-10		IL7R	1.36574	0.000272621	0.000529137
	HOXB6	2.76052	6.80713e-75	4.97048e-74		SAMD9	1.76936	1.28789e-14	1.16224e-13		MYLK	1.36347	1.06032e-06	3.96494e-06
	FGF1	2.75834	5.93761e-76	4.49161e-75		IFI16	1.76802	7.88573e-23	2.49319e-21		IFIT3	1.36234	2.0548e-07	1.02279e-06
	SYT13	2.75709	5.12144e-67	2.93276e-66		GPR183	1.76659	8.70093e-09	3.63718e-08		ST6GALNAC1	1.36196	0.000632174	0.00114473
	LAMA4	2.75659	6.39958e-103	1.29938e-101		PLXNC1	1.76466	7.6697e-18	1.1266e-16		B3GNT5	1.35817	1.45023e-06	5.14724e-06
	CLSPN	2.75564	1.38605e-67	8.05277e-67		CALD1	1.763	3.34249e-26	1.87586e-24		CD37	1.35519	0.000141424	0.000290834
	GSDMA	2.74954	6.40781e-48	2.20733e-47		SERPINB9	1.76234	9.50484e-12	5.91299e-11		THSD7A	1.35421	1.37937e-09	2.14058e-08
	PRR15	2.74536	2.79358e-76	2.13192e-75		FPR2	1.761	4.63104e-06	1.31656e-05		PPP1R18	1.35345	1.05371e-08	9.98259e-08
	RAD51	2.7447	9.11102e-81	8.15795e-80		KCTD20	1.76011	8.20555e-21	1.83868e-19		FERMT1	1.35306	3.04107e-07	1.40455e-06
	AK4	2.74038	8.11596e-75	5.90676e-74		FCGR3B	1.7591	0.000385011	0.00081514		CFI	1.35293	6.35358e-11	1.99653e-09
	IL1R2	2.73978	2.7163e-43	8.40728e-43		ADORA2B	1.7565	2.35036e-08	9.28479e-08		PDE4B	1.35275	0.000118577	0.000247996
	HLA-DPA1	2.73863	5.22314e-67	2.9877e-66		COL4A1	1.75637	1.51401e-23	5.34506e-22		MEOX1	1.3501	1.22529e-06	4.47095e-06
	TPRG1	2.73566	3.07878e-66	1.72681e-65		C1QTNF3	1.75617	2.83001e-06	8.29419e-06		CENPU	1.34954	1.51769e-06	5.3481e-06
	RAD54L	2.73448	3.30709e-62	1.66726e-61		IL1RAP	1.75568	1.20329e-13	9.51503e-13		KPNA2	1.34912	4.20888e-09	5.04224e-08
	KLF5	2.73422	1.52754e-74	1.09939e-73		DPY19L1	1.75443	1.80413e-22	5.34694e-21		LAMC1	1.34764	8.51925e-12	3.8884e-10
	BST1	2.73379	2.20425e-95	3.37761e-94		FKBP10	1.75416	1.57031e-17	2.1866e-16		RAPH1	1.34723	1.23166e-09	1.96112e-08
	PSAPL1	2.73175	5.87415e-25	1.21232e-24		TMSB10	1.75065	3.45669e-34	1.25146e-31		PLOD2	1.34714	3.52724e-10	7.57662e-09
	CD48	2.72747	4.15706e-57	1.82126e-56		MREG	1.7505	1.51265e-16	1.79611e-15		GSDME	1.34641	8.68749e-12	3.94733e-10
	SCIN	2.72649	5.05215e-66	2.81736e-65		SLC22A4	1.74965	4.98086e-17	6.38214e-16		RACGAP1	1.34498	1.91153e-08	1.57787e-07
	EPHX3	2.72614	1.13123e-50	4.1623e-50		TAP1	1.74744	3.70419e-16	4.15517e-15		B4GALT5	1.34491	1.35209e-09	2.11059e-08
	ALDH3B2	2.72567	9.24091e-38	2.51618e-37		STMN2	1.74725	1.62588e-05	4.24135e-05		CAVIN1	1.34433	5.98563e-10	1.14676e-08
	ROS1	2.72348	1.43289e-37	3.88388e-37		IGLC1	1.74465	0.000447021	0.000936124		HSPA6	1.34401	3.95662e-06	1.21697e-05
	EGLN3	2.72304	2.24722e-56	9.61513e-56		E2F7	1.74217	6.94467e-08	2.56556e-07		LYZ	1.34249	1.04035e-05	2.83048e-05
	CDH13	2.722	1.99606e-75	1.48611e-74		MUC17	1.74055	0.0019059	0.00359013		ZNF267	1.34153	5.17619e-10	1.0278e-08
	ST6GALNAC5	2.72107	1.72751e-66	9.75243e-66		OIP5	1.74048	8.75613e-08	3.19134e-07		ANXA2	1.34083	1.49426e-15	2.98467e-13
	HOXA1	2.71969	4.30173e-73	2.96959e-72		PTPRC	1.73913	1.20781e-08	4.94587e-08		CORO1C	1.34029	2.40852e-10	5.74343e-09
	LGALS1	2.71969	1.4984e-84	1.51821e-83		LCK	1.73899	2.75116e-10	1.40596e-09		SERPINF1	1.34008	4.64074e-08	3.14063e-07
	CSF2RA	2.71851	1.75424e-69	1.07247e-68		MUCL3	1.73781	0.00530796	0.00926124		CENPW	1.33863	1.40248e-08	1.24477e-07
	SIT1	2.71483	4.4165e-53	1.72501e-52		PMEPA1	1.73632	2.26161e-16	2.61972e-15		MAP3K8	1.33792	4.40407e-08	3.01077e-07
	LILRB4	2.71181	9.16955e-62	4.55782e-61		MXD1	1.73441	4.04522e-14	3.41522e-13		RELL1	1.33721	1.25881e-07	6.88966e-07
	VWA3B	2.71113	4.18845e-62	2.10614e-61		TCEAL7	1.73433	3.30038e-16	3.71801e-15		CCN2	1.33649	1.67042e-07	8.65854e-07
	PFKP	2.71039	2.29132e-115	7.93695e-114		HCLS1	1.73414	1.93336e-09	8.83604e-09		MAML2	1.33625	1.76316e-11	7.00626e-10
	SLC13A2	2.70534	2.04355e-30	4.71912e-30		AGMO	1.73324	9.40025e-05	0.000218212		APOBEC3G	1.3355	1.24085e-06	4.51466e-06
	KIF15	2.70496	1.48779e-84	1.50845e-83		CDA	1.73272	8.52091e-08	3.11113e-07		TUBA1C	1.3353	3.65862e-11	1.29037e-09
	HTR2B	2.69932	3.70289e-55	1.53412e-54		UBE2S	1.73148	1.35548e-11	8.23006e-11		CAMSAP2	1.33501	9.14045e-12	4.13452e-10
	PDE6G	2.69664	3.28467e-70	2.05497e-69		H2BC5	1.73146	1.56911e-06	4.77377e-06		FAS	1.3336	1.00248e-09	1.69097e-08
	HAPLN3	2.69654	4.96335e-73	3.41873e-72		GPNMB	1.72884	1.42303e-16	1.70014e-15		KLF5	1.33314	3.79377e-05	8.88707e-05
	HMCN1	2.69609	4.31745e-71	2.78281e-70		CENPH	1.72847	9.72757e-12	6.04543e-11		CPNE8	1.33257	5.45381e-11	1.75759e-09
	TBXAS1	2.69178	5.2546e-85	5.41583e-84		TOR4A	1.72796	7.38135e-14	6.02517e-13		CXCL10	1.33048	1.75596e-05	4.47735e-05
	DGKI	2.69158	4.05383e-74	2.87896e-73		LPAR5	1.72795	2.0944e-16	2.44289e-15		PRELP	1.33047	6.39991e-08	4.01592e-07
	OSM	2.68618	1.0808e-44	3.45096e-44		INAVA	1.7266	3.76439e-10	1.88977e-09		MARCKSL1	1.33026	2.19192e-09	3.01635e-08
	SLITRK6	2.68483	5.42046e-44	1.70278e-43		PTGS1	1.72528	6.29306e-17	7.95857e-16		RBMS1	1.33017	1.89235e-09	2.70562e-08
	C11orf53	2.68334	1.06325e-44	3.39632e-44		ADAMTS5	1.72455	9.70972e-13	6.84798e-12		ITGA3	1.32864	2.1391e-10	5.2499e-09
	KCNK1	2.68123	1.42858e-89	1.73583e-88		ICAM1	1.72276	3.26442e-12	2.14576e-11		FIBIN	1.32715	1.07305e-09	1.77136e-08
	LY86	2.68089	5.16612e-64	2.72369e-63		TSPAN2	1.72243	8.96081e-10	4.26644e-09		ADGRG6	1.32665	6.61431e-07	2.66981e-06
	CACNG4	2.68049	2.26448e-36	5.9887e-36		LRRN1	1.72098	5.7568e-07	1.86578e-06		STS	1.3263	1.69146e-12	1.06304e-10
	ARL4C	2.67955	5.04841e-87	5.62047e-86		MSN	1.71992	3.08389e-28	2.51951e-26		LTBP3	1.32628	2.0486e-13	1.78911e-11
	FCHO1	2.67941	3.61107e-87	4.04341e-86		HENMT1	1.71831	1.24474e-17	1.76656e-16		ANGPTL2	1.32417	4.17805e-08	2.88855e-07
	SERPINE2	2.67828	2.64075e-66	1.48273e-65		GJC1	1.71587	1.19564e-15	1.25149e-14		TCEAL7	1.32373	9.35407e-08	5.43674e-07
	HLA-DOA	2.6779	1.49824e-66	8.46425e-66		LAMA4	1.71583	2.81401e-20	5.86432e-19		PLCB4	1.32371	2.78475e-07	1.31472e-06
	ESPL1	2.6775	5.49859e-65	2.97149e-64		ETV1	1.71511	6.7857e-16	7.35277e-15		RAC2	1.32333	4.11145e-05	9.55579e-05
	UHRF1	2.67547	4.62248e-68	2.72118e-67		HS3ST2	1.71395	1.98267e-07	6.85158e-07		CH25H	1.32328	3.42318e-07	1.54955e-06
	DRAXIN	2.67267	3.86243e-78	3.15175e-77		EIF5A2	1.71241	1.88937e-18	3.023e-17		TUBA1B	1.32326	8.90988e-11	2.61642e-09
	SGCD	2.67267	2.28348e-72	1.53744e-71		MEAK7	1.71077	9.91366e-16	1.05199e-14		TPSAB1	1.32219	3.31483e-06	1.04349e-05
	LAPTM5	2.67201	2.31973e-67	1.33823e-66		CDC6	1.70966	7.31425e-11	4.01577e-10		PLSCR1	1.32172	5.99701e-11	1.90226e-09
	TMEM130	2.67073	3.55232e-61	1.7374e-60		LIPG	1.7096	1.61566e-14	1.43975e-13		TUBA1A	1.3203	7.23991e-12	3.37316e-10
	COL6A3	2.66913	1.16146e-44	3.70623e-44		ARHGAP27	1.70916	3.50255e-14	2.98712e-13		NAV1	1.31999	4.10902e-11	1.40739e-09
	CD3G	2.66837	5.63666e-56	2.38355e-55		GLT8D2	1.70795	2.27231e-13	1.73371e-12		IER5L	1.31944	6.58012e-16	1.50849e-13
	PDLIM4	2.66763	2.54077e-80	2.24526e-79		ADTRP	1.70583	3.34788e-06	9.70412e-06		SGIP1	1.31893	4.08727e-13	3.19599e-11
	TYRP1	2.6648	6.87634e-54	2.75071e-53		PMP22	1.70565	3.18042e-21	7.6165e-20		WNT2	1.31861	3.89831e-11	1.35361e-09
	PI15	2.66213	2.03567e-50	7.44784e-50		OMD	1.70383	0.000145982	0.00032911		CDCA7	1.31573	9.62163e-05	0.000205382
	CDT1	2.65717	1.24923e-71	8.19109e-71		FHDC1	1.70178	2.23287e-10	1.15613e-09		NABP1	1.31542	2.15587e-05	5.36679e-05
	SLC6A6	2.65611	8.28004e-96	1.28779e-94		NINJ2	1.7006	4.05679e-17	5.25277e-16		C16orf54	1.31461	0.000822702	0.00145897
	BTBD16	2.65451	6.09671e-50	2.20005e-49		EHBP1L1	1.70037	1.2829e-15	1.33526e-14		ID3	1.31342	1.57814e-09	2.35455e-08
	RHOH	2.65407	1.70635e-62	8.66031e-62		LRCH1	1.70029	1.3485e-17	1.89921e-16		CLIC1	1.31271	4.11896e-12	2.1696e-10
	SGPP2	2.65371	2.31958e-91	3.02909e-90		MARCO	1.70001	0.000312442	0.000671508		MIR99AHG	1.312	1.3293e-08	1.19453e-07
	BANK1	2.65311	3.34139e-65	1.81836e-64		LRCH2	1.69824	8.33306e-18	1.21822e-16		HLA-DMB	1.31158	6.07961e-07	2.48229e-06
	SPRR1A	2.652	6.99863e-25	1.44115e-24		HAS2	1.69613	2.44371e-07	8.35876e-07		MDK	1.31117	8.906e-09	8.7944e-08
	TRAT1	2.65112	3.30112e-53	1.29358e-52		IBSP	1.69583	6.27312e-05	0.000149281		SH3PXD2B	1.31112	3.37719e-14	3.823e-12
	PTAFR	2.65067	1.37164e-85	1.44631e-84		TAP2	1.69313	6.75957e-13	4.88297e-12		SUCNR1	1.31006	1.97096e-06	6.6503e-06
	BCAN	2.65017	1.86403e-59	8.65928e-59		RPL39L	1.69154	2.06766e-09	9.41717e-09		CYBRD1	1.30999	2.44168e-06	8.0134e-06
	PAQR8	2.64869	7.17738e-96	1.11966e-94		COTL1	1.69151	6.71593e-19	1.14394e-17		ANLN	1.30954	9.24898e-07	3.53121e-06
	TNFRSF13C	2.64741	1.70378e-37	4.60931e-37		S100A9	1.6915	8.60226e-06	2.33989e-05		ANKRD22	1.30859	3.00102e-06	9.55685e-06
	SLC16A1	2.64707	5.13296e-101	9.60685e-100		CENPU	1.69027	9.50041e-09	3.95793e-08		PCSK5	1.30811	1.35567e-08	1.21175e-07
	SMCO2	2.64541	5.47345e-68	3.21726e-67		KCNMB4	1.69012	5.17407e-14	4.32085e-13		NUSAP1	1.30747	5.99168e-07	2.45434e-06
	CD2	2.64472	1.07136e-61	5.3134e-61		BORA	1.68975	8.13238e-13	5.80651e-12		PHTF2	1.30458	8.55375e-11	2.54518e-09
	CDKN2B	2.64458	7.16702e-72	4.74941e-71		F13A1	1.68857	1.50723e-09	6.98357e-09		SDC1	1.30438	1.63041e-10	4.21692e-09
	MMP14	2.64457	3.63633e-76	2.75882e-75		NEK6	1.68771	3.02517e-28	2.48252e-26		MRVI1	1.30393	6.37483e-11	2.00009e-09
	IL21R	2.64288	4.04782e-59	1.86646e-58		MEGF6	1.68597	1.58336e-09	7.31979e-09		BCL6	1.3033	2.25346e-10	5.44527e-09
	PTK6	2.64006	3.71359e-44	1.17179e-43		CDCA5	1.68417	6.23825e-08	2.31757e-07		TSPAN8	1.30328	0.00882412	0.0129997
	AIM2	2.63715	4.38228e-45	1.41201e-44		CCRL2	1.68371	1.19705e-14	1.08504e-13		NRP1	1.30306	1.54137e-09	2.31637e-08
	OSBPL10	2.63622	2.48784e-130	1.4882e-128		GJB6	1.68081	0.000434285	0.000911208		LEMD1	1.30149	1.08695e-06	4.05026e-06
	KIF11	2.63581	1.22641e-90	1.55111e-89		PIEZO1	1.67926	1.0228e-18	1.69677e-17		BMPR2	1.29844	8.7818e-13	6.28241e-11
	SERPINB3	2.63316	6.33131e-21	1.19359e-20		ANXA1	1.67657	1.47899e-17	2.07036e-16		PSMB8-AS1	1.29841	5.914e-05	0.000131979
	CENPW	2.63253	9.05054e-94	1.30095e-92		AKAP12	1.67654	3.53402e-13	2.63751e-12		CXCL9	1.29765	2.61923e-05	6.3763e-05
	ESCO2	2.62962	1.42595e-63	7.44221e-63		SKAP2	1.67623	2.83011e-27	1.90018e-25		LSAMP	1.2959	7.80025e-07	3.06272e-06
	HOXA3	2.62853	1.23863e-82	1.18187e-81		NID1	1.67421	8.37409e-19	1.40691e-17		FRZB	1.29355	1.41625e-05	3.70528e-05
	EFNB2	2.6279	4.74098e-120	2.02573e-118		CPNE8	1.67127	3.23293e-19	5.76742e-18		MX2	1.29192	6.13287e-09	6.65734e-08
	PPP1R3G	2.62618	3.51697e-67	2.01768e-66		ZEB1	1.67123	6.09994e-18	9.10503e-17		ID1	1.29154	1.00095e-05	2.73323e-05
	CDCA8	2.6227	4.45189e-83	4.31673e-82		COL24A1	1.66967	2.1535e-10	1.11817e-09		OAS3	1.29147	9.5591e-11	2.76283e-09
	BEND6	2.61858	2.02188e-71	1.3141e-70		SLC7A7	1.66952	6.11198e-18	9.11563e-17		PEA15	1.29121	4.37535e-11	1.46886e-09
	SAMD9	2.61802	9.00608e-100	1.61002e-98		IL2RA	1.66911	4.34535e-11	2.46642e-10		GJC1	1.29089	4.42409e-09	5.23777e-08
	ETV1	2.61184	7.53781e-103	1.52057e-101		COL4A5	1.66673	3.64748e-09	1.60503e-08		RNF217	1.29088	1.12941e-14	1.62748e-12
	DRD1	2.60851	4.63968e-42	1.39468e-41		ZNF143	1.66655	6.85966e-26	3.5678e-24		PSMB8	1.29046	2.38822e-06	7.86097e-06
	COL24A1	2.60717	8.10704e-51	2.99712e-50		LIF	1.6633	1.82516e-08	7.29432e-08		SH3KBP1	1.28992	3.62409e-11	1.28946e-09
	CXCL8	2.6056	2.16717e-32	5.21926e-32		SLCO3A1	1.66326	8.90721e-18	1.29193e-16		RND3	1.28952	4.73017e-07	2.02046e-06
	CA14	2.60314	9.28863e-64	4.87896e-63		TRIM14	1.65967	6.37421e-18	9.4685e-17		PLXNA1	1.28904	7.1983e-12	3.36154e-10
	CST7	2.60126	1.38888e-65	7.65186e-65		LMO7	1.65916	7.3901e-13	5.31351e-12		DPYSL2	1.28867	7.90128e-10	1.40813e-08
	PLD4	2.60035	7.35953e-59	3.37151e-58		HOXA13	1.6591	0.000113593	0.000260512		FLNA	1.28803	1.05023e-10	2.98414e-09
	COL14A1	2.5962	1.74116e-53	6.88262e-53		ST3GAL2	1.65846	1.47518e-24	6.30502e-23		TRPC1	1.28595	3.89243e-11	1.35361e-09
	RAB33A	2.5944	1.01972e-72	6.95296e-72		PABPC4L	1.65827	6.38552e-15	6.06181e-14		TRIM22	1.28575	6.72278e-06	1.93116e-05
	GPNMB	2.59358	7.40615e-62	3.6931e-61		E2F8	1.65511	8.44282e-12	5.27942e-11		OPN3	1.28567	4.05697e-11	1.3943e-09
	ITGB2	2.59323	2.93346e-61	1.43698e-60		CDKN2A	1.65503	0.00259247	0.00478052		LCP2	1.28549	8.91412e-06	2.46888e-05
	HOXB5	2.59175	1.56378e-77	1.2447e-76		PRELP	1.65483	2.71248e-07	9.20987e-07		GBP2	1.28506	2.27441e-08	1.79585e-07
	SERPINE1	2.59077	3.94581e-45	1.27243e-44		CD248	1.6532	2.27577e-14	1.98769e-13		MUC5B	1.28456	3.86291e-05	9.03331e-05
	TGM2	2.59049	2.51853e-52	9.63846e-52		COL3A1	1.65139	2.48476e-27	1.6744e-25		C11orf96	1.2837	4.81249e-06	1.44604e-05
	FOXA1	2.58599	3.38259e-47	1.14518e-46		HOXA10	1.6466	6.04976e-05	0.0001443		BCL11B	1.28363	4.92951e-05	0.000112231
	FCRL5	2.5853	3.05436e-30	7.02521e-30		FZD2	1.64502	3.69705e-17	4.83787e-16		MR1	1.28305	4.62368e-09	5.3918e-08
	MYOF	2.58379	1.07492e-94	1.60907e-93		RASSF2	1.644	1.3273e-10	7.06259e-10		PDLIM7	1.28276	5.62955e-14	5.91513e-12
	MEI1	2.58369	9.03208e-75	6.55511e-74		SNAI2	1.64221	1.29704e-11	7.90119e-11		GDA	1.28263	0.00200959	0.00331573
	CAMK4	2.58261	5.84148e-77	4.56316e-76		GIMAP2	1.64098	5.83735e-15	5.567e-14		CSF1R	1.28148	1.50641e-06	5.31672e-06
	SPN	2.58137	2.17381e-66	1.22231e-65		RNF183	1.63858	3.83457e-07	1.27409e-06		IRS1	1.28101	1.16337e-16	3.96402e-14
	C1QA	2.58118	3.03553e-63	1.57162e-62		STS	1.63785	2.71731e-12	1.80152e-11		IL18	1.2799	2.13105e-08	1.70399e-07
	XCR1	2.5798	1.29865e-42	3.95572e-42		FMN1	1.63709	6.79365e-13	4.90567e-12		CSTB	1.27974	1.18032e-12	7.83282e-11
	C2	2.57947	4.76257e-74	3.37613e-73		COLEC12	1.63644	1.87433e-08	7.47788e-08		E2F3	1.27941	1.54798e-09	2.32185e-08
	PTGER2	2.57825	1.35072e-78	1.11981e-77		ALPK2	1.63643	2.45576e-09	1.1062e-08		SFMBT2	1.27855	5.85743e-07	2.40618e-06
	ZBTB7C	2.57037	2.76277e-70	1.73124e-69		DUSP5	1.63581	4.60532e-09	1.9956e-08		FAM83D	1.27841	1.2272e-05	3.27263e-05
	CAPN5	2.57018	3.68847e-79	3.10763e-78		CXCL3	1.63575	5.36661e-05	0.000128821		AUTS2	1.27755	1.78544e-09	2.57785e-08
	EMP3	2.56688	1.35586e-95	2.09203e-94		IL4R	1.63573	8.04503e-28	5.91807e-26		SLCO3A1	1.27718	1.61351e-10	4.1893e-09
	SYTL2	2.56463	7.87279e-92	1.04654e-90		PNMA1	1.63437	1.7087e-21	4.29828e-20		LACC1	1.27557	2.68532e-08	2.04023e-07
	ANXA2	2.56462	9.02574e-73	6.17043e-72		GAS7	1.63433	1.24274e-11	7.59296e-11		STK38	1.27452	6.85258e-12	3.2528e-10
	GBP2	2.55998	3.93222e-94	5.73176e-93		STEAP2	1.6337	5.95369e-14	4.92072e-13		IFIT1	1.2735	5.83029e-08	3.74511e-07
	MAD2L1	2.55921	1.17021e-95	1.80738e-94		PRDM6	1.63325	7.24093e-12	4.56117e-11		KCNE4	1.27263	2.96759e-07	1.37987e-06
	GPR183	2.55602	3.77209e-56	1.60337e-55		SOCS3	1.63317	2.76975e-09	1.23827e-08		ANKRD10-IT1	1.27166	7.62692e-11	2.30337e-09
	IL12RB1	2.55569	2.6168e-70	1.64175e-69		DTL	1.63102	2.23321e-09	1.01362e-08		ASAP2	1.27142	2.79951e-14	3.36174e-12
	FOLH1	2.5556	1.54362e-55	6.4694e-55		CCL11	1.63055	1.16742e-05	3.11492e-05		OLFML1	1.27137	5.04951e-07	2.12892e-06
	KIF18A	2.55483	2.94216e-69	1.78469e-68		EPHA2	1.62997	2.47587e-10	1.27232e-09		IFITM3	1.27005	5.16533e-12	2.62482e-10
	POU2F3	2.55158	2.83382e-44	8.96916e-44		ADAMTS4	1.62993	2.44178e-09	1.10098e-08		PHLDA1	1.26897	6.21053e-09	6.72885e-08
	FABP3	2.54833	3.59039e-74	2.5545e-73		ZNF703	1.62867	1.30874e-14	1.18049e-13		SLC9B2	1.26756	1.48057e-12	9.51244e-11
	SPOCK2	2.54638	1.88787e-65	1.0357e-64		FANCD2	1.62748	4.95539e-16	5.48868e-15		HOXB7	1.26704	4.06376e-15	7.00703e-13
	CDHR5	2.54596	6.27554e-40	1.78826e-39		NOD2	1.62675	5.52599e-16	6.07694e-15		IL10RA	1.26667	7.53023e-05	0.000164375
	CACNG8	2.54452	7.32373e-42	2.18924e-41		CD300A	1.62661	3.88374e-14	3.28942e-13		SCEL	1.2657	9.96593e-07	3.75379e-06
	IL2RB	2.54271	9.07654e-70	5.59744e-69		FRMD6	1.6261	1.45358e-18	2.35842e-17		LRCH1	1.2646	7.17465e-10	1.31189e-08
	GZMK	2.54097	4.97567e-42	1.49366e-41		SLCO1B3	1.62534	0.00365329	0.00655787		ANXA2P2	1.26457	5.49658e-16	1.27527e-13
	RIBC2	2.53989	3.23904e-58	1.46401e-57		TGFB1I1	1.62475	8.97888e-16	9.54989e-15		PCDHB14	1.26444	4.73521e-10	9.54328e-09
	CHRNA1	2.53956	8.63541e-50	3.10392e-49		DDX60	1.62384	1.40033e-13	1.09698e-12		SLFN5	1.26402	4.94513e-08	3.30341e-07
	PDLIM7	2.53343	1.37733e-89	1.67487e-88		DOCK10	1.62323	1.44277e-11	8.73708e-11		PLEKHH2	1.26318	8.74794e-09	8.70651e-08
	LRRC55	2.53255	8.84581e-37	2.35904e-36		MAF	1.62128	2.14533e-18	3.3972e-17		EPS8	1.26288	4.14026e-09	4.98958e-08
	AHR	2.53243	1.42942e-111	4.26713e-110		ELOVL6	1.6211	1.83884e-09	8.42283e-09		SUGCT	1.26075	5.8433e-11	1.86523e-09
	TENM4	2.52899	5.23763e-71	3.36894e-70		C5AR1	1.61962	4.38071e-14	3.69172e-13		SLC43A3	1.26046	4.80644e-11	1.57924e-09
	TNFRSF21	2.52892	2.14011e-102	4.20797e-101		LRRC32	1.6177	2.66284e-15	2.65336e-14		RASAL2	1.26001	8.77833e-20	1.28964e-16
	SP140	2.528	8.43147e-58	3.76283e-57		RGS10	1.61718	2.5735e-19	4.64158e-18		SMS	1.25896	1.35421e-10	3.62814e-09
	S100A3	2.52403	5.09611e-60	2.40619e-59		DOCK2	1.61696	2.30265e-10	1.18993e-09		MMP9	1.25841	0.000382966	0.000724625
	RMI2	2.52324	1.31945e-75	9.88508e-75		ITGB4	1.6167	3.87356e-10	1.94035e-09		MLLT11	1.25781	2.17405e-11	8.43448e-10
	COTL1	2.52277	2.42332e-103	5.02532e-102		SIM2	1.6162	1.90959e-07	6.6201e-07		TMEM255A	1.25739	2.55101e-07	1.22097e-06
	BRINP1	2.52086	5.90741e-55	2.43321e-54		LTBP2	1.61581	5.43223e-12	3.48629e-11		HLA-B	1.25737	1.39505e-08	1.23981e-07
	THEM5	2.51981	6.57072e-64	3.45953e-63		CSGALNACT2	1.61579	5.33253e-26	2.90595e-24		C1QTNF3	1.25703	7.68755e-10	1.37979e-08
	SSC5D	2.51633	1.09771e-78	9.12491e-78		ADGRG6	1.6144	1.27821e-08	5.21335e-08		LGMN	1.25653	1.28109e-06	4.63998e-06
	CD40LG	2.51628	5.25809e-51	1.95503e-50		IGLJ3	1.6131	0.00106665	0.00209897		CAP1	1.25629	6.4066e-10	1.20904e-08
	CCNJL	2.51308	1.05067e-63	5.50568e-63		HOXC4	1.61223	1.62061e-12	1.10532e-11		GPX1	1.25388	7.7537e-12	3.57948e-10
	CDH6	2.50994	8.37558e-72	5.53379e-71		NUF2	1.61052	4.94875e-11	2.78748e-10		ACTB	1.25358	1.61192e-10	4.1893e-09
	CLDN2	2.50989	1.15696e-20	2.16902e-20		BNIP5	1.60998	0.00279491	0.00512057		NMI	1.2532	8.01147e-09	8.16583e-08
	VAV1	2.50918	3.60189e-71	2.32932e-70		STON1	1.60915	5.52166e-14	4.59657e-13		CCDC71L	1.25213	4.69609e-09	5.46046e-08
	NREP	2.50363	7.14927e-103	1.44406e-101		SYNPO2	1.60781	1.33854e-06	4.10476e-06		DHRS9	1.25123	1.69882e-08	1.44303e-07
	WT1	2.50284	1.0397e-34	2.64223e-34		APOC1	1.60738	8.39925e-07	2.65827e-06		BOC	1.25101	1.80042e-07	9.17677e-07
	CCDC170	2.5014	6.80687e-62	3.39754e-61		ST6GALNAC5	1.60689	5.59669e-08	2.09354e-07		SEC23A	1.25069	1.43751e-07	7.6683e-07
	GAPDH	2.50025	1.60888e-92	2.17591e-91		TMEM71	1.6068	4.44607e-09	1.93067e-08		STAMBPL1	1.25034	1.13944e-07	6.37822e-07
	RUNX3	2.49853	4.79972e-65	2.60014e-64		LXN	1.6064	1.53044e-16	1.81491e-15		PIEZO1	1.24843	3.167e-13	2.59719e-11
	PRRX1	2.49799	3.90194e-60	1.85021e-59		RACGAP1	1.60627	1.42108e-13	1.11181e-12		CLDN2	1.24735	1.27587e-05	3.38632e-05
	PLXDC2	2.4973	1.14453e-75	8.5787e-75		CHI3L1	1.60421	6.99881e-06	1.93481e-05		LDHA	1.24683	1.58338e-08	1.36763e-07
	TMEM132E	2.49477	4.70846e-59	2.16659e-58		LY6E	1.60287	4.66355e-09	2.01941e-08		ST6GAL2	1.24666	1.97288e-06	6.65565e-06
	XKR9	2.49253	4.33479e-40	1.24206e-39		CEACAM7	1.60252	0.0138344	0.0224305		P2RX7	1.24617	1.53795e-08	1.33899e-07
	MXRA5	2.49205	6.26614e-46	2.05867e-45		SPDL1	1.60135	1.05949e-16	1.2904e-15		TGIF1	1.24523	2.83196e-14	3.38059e-12
	PMAIP1	2.49109	3.54079e-61	1.7323e-60		C1QB	1.60052	4.9635e-10	2.4524e-09		ENPP2	1.24409	7.06903e-05	0.000155163
	CORIN	2.49054	6.12405e-56	2.58824e-55		ORC6	1.5967	1.75304e-11	1.05023e-10		UBA6	1.24362	1.94878e-08	1.59881e-07
	EPHA4	2.4905	9.99619e-83	9.56155e-82		ENOX1	1.59599	3.52776e-12	2.30899e-11		MUC20	1.24337	2.06024e-07	1.02499e-06
	RAB7B	2.48828	8.84227e-79	7.35815e-78		S100A10	1.59388	1.86341e-22	5.47867e-21		INPP5F	1.24248	6.3623e-13	4.63368e-11
	C10orf55	2.48588	2.09438e-57	9.2487e-57		TFF3	1.5937	0.00606962	0.0104797		CXCL13	1.24228	0.0206753	0.0286117
	PLEK2	2.48497	6.13629e-52	2.32945e-51		THEMIS2	1.59351	1.95436e-12	1.31939e-11		TRIM14	1.24178	4.87741e-06	1.46315e-05
	AP1S3	2.48472	2.71398e-87	3.04989e-86		CD58	1.59231	1.76225e-20	3.75295e-19		LATS2	1.24088	2.68505e-10	6.23339e-09
	CPNE7	2.48458	1.52288e-60	7.33063e-60		EPHX4	1.59216	1.3819e-07	4.88241e-07		MYO1E	1.24031	2.42941e-14	3.04416e-12
	FCRL2	2.48377	9.51234e-31	2.21078e-30		MS4A6A	1.59035	3.66571e-10	1.84273e-09		ALDH1A3	1.2401	3.49988e-07	1.57921e-06
	OAS3	2.48191	1.19613e-81	1.10537e-80		GRHL1	1.59022	3.39029e-07	1.1367e-06		ANKRD50	1.23964	5.13758e-16	1.21936e-13
	HLA-C	2.48013	2.61897e-89	3.15026e-88		CLEC7A	1.58989	1.35548e-10	7.1983e-10		STEAP2	1.23941	2.16907e-11	8.43138e-10
	PALLD	2.47478	7.32935e-85	7.51439e-84		SGCD	1.58925	3.4002e-09	1.5023e-08		GFPT2	1.23867	8.71642e-08	5.14769e-07
	FPR3	2.47324	4.93487e-53	1.92313e-52		DDR2	1.58875	4.65421e-15	4.50202e-14		NEK6	1.23865	2.22793e-12	1.33768e-10
	MSMB	2.47294	3.57555e-20	6.64323e-20		CD48	1.58855	1.1019e-05	2.94734e-05		HDGFL3	1.2383	2.50032e-10	5.90649e-09
	TYROBP	2.47229	9.79607e-69	5.8667e-68		SLC8A1	1.58841	1.33213e-13	1.0471e-12		ATP1B3	1.23648	2.8368e-08	2.12361e-07
	BTLA	2.47164	3.94271e-45	1.27169e-44		PIR	1.58831	4.67879e-12	3.02166e-11		NEURL1B	1.23647	9.52324e-10	1.62128e-08
	GPR85	2.47162	6.22325e-71	3.9897e-70		LAT2	1.58784	1.32563e-12	9.14668e-12		TPST1	1.23528	8.01562e-13	5.7547e-11
	MTMR11	2.47146	2.27046e-70	1.42792e-69		BUB1B	1.58611	2.20562e-10	1.14363e-09		PLPPR4	1.23317	1.34744e-08	1.206e-07
	FAP	2.47122	1.25957e-53	5.00641e-53		CBR3	1.58519	2.59347e-15	2.59262e-14		ITGB4	1.23314	1.87492e-10	4.71506e-09
	HOXC6	2.47091	5.551e-56	2.3486e-55		SSH1	1.58488	1.54148e-18	2.4901e-17		TNFRSF10A	1.23285	1.52579e-09	2.29883e-08
	POLQ	2.47072	2.20008e-60	1.05383e-59		NAP1L3	1.58457	6.81214e-13	4.9171e-12		MEOX2	1.23221	8.27793e-05	0.000179107
	CP	2.47031	7.73628e-23	1.52674e-22		IER5L	1.58455	6.63458e-19	1.13532e-17		IL1R1	1.2317	8.06042e-10	1.42641e-08
	GLI2	2.46961	1.51683e-75	1.13365e-74		MTFR2	1.58439	1.35553e-10	7.1983e-10		EMILIN1	1.2314	1.71861e-12	1.07375e-10
	BPI	2.46884	5.97029e-59	2.74073e-58		CALU	1.58398	1.72558e-25	8.51902e-24		HLA-DPB1	1.23105	9.66095e-07	3.65597e-06
	GPR153	2.46861	1.87506e-89	2.26948e-88		MNDA	1.58317	3.48605e-07	1.16627e-06		CNRIP1	1.23093	1.64859e-07	8.57283e-07
	GREB1L	2.46822	1.50393e-43	4.68095e-43		BEND6	1.58303	5.95196e-12	3.79872e-11		CHML	1.22731	7.25208e-10	1.31905e-08
	CRTAM	2.46676	6.92963e-60	3.25806e-59		PARPBP	1.58196	4.24521e-16	4.71906e-15		POU2AF1	1.2271	0.011712	0.0169085
	TROAP	2.46647	1.35741e-56	5.8449e-56		SUSD1	1.58035	1.54371e-18	2.49152e-17		RASGRP1	1.22575	5.8484e-06	1.70895e-05
	ADGRB2	2.46369	2.71496e-80	2.39647e-79		ASPN	1.5798	5.92328e-10	2.89255e-09		ITGA9	1.22376	0.00013308	0.00027505
	GBP4	2.46357	2.56938e-87	2.88948e-86		HACD1	1.5788	1.00458e-08	4.17103e-08		PPP1R3B	1.22348	1.05532e-10	2.99016e-09
	LYPD5	2.46333	1.09057e-69	6.71215e-69		SLC9A2	1.57862	0.000138183	0.00031294		ZNF703	1.22279	2.74892e-11	1.02508e-09
	CEACAM7	2.46089	5.3602e-21	1.01211e-20		TFEC	1.57755	1.44546e-09	6.70912e-09		LHFPL6	1.22277	1.10323e-06	4.10335e-06
	XIRP1	2.45898	9.93889e-33	2.41116e-32		FAM118B	1.57652	7.54563e-23	2.39798e-21		TNFRSF19	1.22221	4.71579e-09	5.4802e-08
	SCD	2.45778	6.22377e-57	2.70613e-56		SLC36A1	1.57538	7.43624e-18	1.09492e-16		WFDC2	1.22182	3.67938e-10	7.81345e-09
	EFNB1	2.456	7.2953e-96	1.13691e-94		AURKA	1.57131	2.2498e-09	1.0209e-08		PERP	1.22178	3.79931e-05	8.89719e-05
	IFI44L	2.45265	4.62492e-45	1.48957e-44		UCHL1	1.57103	1.40039e-09	6.51605e-09		MFGE8	1.22134	2.06072e-16	6.151e-14
	ITGA3	2.45222	1.31031e-83	1.28901e-82		ITPR3	1.56989	1.73534e-11	1.04064e-10		ABCA1	1.22037	1.67644e-09	2.47045e-08
	PRDM1	2.44862	2.84719e-90	3.55396e-89		IFI44	1.56907	2.62283e-08	1.0317e-07		EOGT	1.21955	2.8612e-10	6.49289e-09
	NEFL	2.44631	6.36315e-42	1.90393e-41		SQLE	1.56835	1.21051e-10	6.48982e-10		GNS	1.21947	7.05123e-11	2.17575e-09
	HLA-DOB	2.44626	2.20945e-44	7.00153e-44		PTAFR	1.56743	1.76104e-13	1.36106e-12		FBLN1	1.21765	1.26083e-06	4.5785e-06
	ACTA2	2.44255	6.53298e-59	2.9955e-58		GLIS2	1.56718	1.55519e-14	1.38988e-13		OAS1	1.21739	1.5372e-07	8.09275e-07
	MST1R	2.44175	7.0478e-53	2.73284e-52		SLC16A6	1.56559	3.8251e-12	2.4974e-11		XYLT1	1.21715	1.78884e-10	4.52799e-09
	MAB21L2	2.44151	1.16274e-28	2.57939e-28		CD14	1.56555	1.16886e-13	9.26654e-13		ITGB1	1.21561	3.51365e-13	2.82408e-11
	ANGPTL2	2.43933	1.51038e-78	1.24886e-77		FGF1	1.56374	3.00592e-09	1.33674e-08		HLA-F	1.21537	8.26626e-07	3.21317e-06
	HAS1	2.43304	1.11416e-24	2.28609e-24		LILRB2	1.56324	3.6927e-09	1.62338e-08		EHF	1.21362	0.000436891	0.000817914
	CD163L1	2.43269	2.34474e-63	1.21803e-62		AOC1	1.56259	2.63704e-05	6.63808e-05		DNMT1	1.21361	4.87299e-08	3.26329e-07
	PLCD3	2.43227	9.5248e-83	9.12187e-82		PPP1R1C	1.56154	6.17481e-05	0.000147131		ITGAV	1.21297	1.41426e-13	1.3093e-11
	ECT2	2.43138	3.25636e-93	4.57096e-92		PLEC	1.56114	1.3042e-17	1.84527e-16		RCN3	1.21192	2.76588e-12	1.56738e-10
	CD3E	2.43002	1.68213e-54	6.85054e-54		MB21D2	1.56106	1.84649e-15	1.87431e-14		WNT5A	1.2119	4.17871e-10	8.6286e-09
	DKK3	2.42939	7.05333e-97	1.13562e-95		FA2H	1.55995	1.03043e-06	3.21491e-06		MCTP1	1.21187	3.59465e-05	8.47971e-05
	FCGR3A	2.42883	6.37035e-53	2.47263e-52		FBN2	1.55958	7.01138e-07	2.24442e-06		MELK	1.21152	9.68883e-07	3.66584e-06
	CTSW	2.42774	5.83103e-46	1.91855e-45		TMOD3	1.55747	3.89407e-17	5.07769e-16		CD69	1.21115	0.00548124	0.00838478
	SERPINH1	2.42617	2.49665e-83	2.44063e-82		XYLT1	1.55502	1.24404e-13	9.81623e-13		MSRB2	1.21032	1.46004e-09	2.22973e-08
	PIK3CG	2.42511	2.85172e-58	1.29083e-57		CXCL13	1.553	0.00931558	0.0155828		C5orf46	1.20937	7.49847e-08	4.561e-07
	FAM131B	2.42463	3.05603e-68	1.80724e-67		CRISPLD1	1.55159	8.77299e-08	3.19685e-07		MDFIC	1.20904	2.28399e-08	1.8013e-07
	HPSE	2.4212	5.67589e-82	5.32753e-81		CGREF1	1.55143	1.09504e-12	7.66442e-12		EMILIN2	1.2084	7.93467e-10	1.41283e-08
	AK5	2.42106	7.45686e-51	2.75872e-50		PCOLCE	1.54931	4.51572e-11	2.55292e-10		GNAI1	1.20657	2.09963e-09	2.91922e-08
	UCP2	2.42038	1.33411e-78	1.10664e-77		ULBP2	1.54852	1.23436e-07	4.39478e-07		FOXF1	1.2064	1.02701e-06	3.85579e-06
	PPP2R2C	2.41919	6.23234e-39	1.73899e-38		SLC44A4	1.54833	0.000119148	0.000272506		FCGR3B	1.20588	6.8136e-05	0.000150128
	NIPAL4	2.41844	5.24409e-40	1.49819e-39		ID3	1.54726	4.79812e-15	4.63592e-14		SLC16A6	1.20493	1.08855e-06	4.05495e-06
	TMEM176B	2.41624	5.22267e-70	3.24653e-69		SERPINA1	1.54717	2.06032e-05	5.27332e-05		CD47	1.2047	3.66637e-10	7.80226e-09
	AMIGO2	2.41611	5.10415e-74	3.61168e-73		KCNE4	1.54711	1.47011e-09	6.82013e-09		TWSG1	1.20324	1.82646e-13	1.61456e-11
	RAB42	2.41534	1.05184e-63	5.50815e-63		BCL10	1.54609	1.5699e-21	3.98716e-20		VEGFC	1.20241	9.29441e-08	5.40829e-07
	TLR7	2.41373	4.1602e-47	1.40477e-46		RASL11B	1.54492	4.56432e-07	1.50063e-06		PLA2R1	1.20222	1.11586e-09	1.82372e-08
	FLNC	2.4099	1.74587e-54	7.10268e-54		RAD51AP1	1.54303	2.15174e-11	1.27379e-10		DOCK5	1.20142	5.97854e-07	2.45045e-06
	LY9	2.40853	1.18843e-45	3.88474e-45		AMIGO2	1.53962	3.72973e-10	1.87339e-09		SIRPA	1.20093	7.89248e-11	2.37292e-09
	NNMT	2.40565	3.31625e-64	1.75554e-63		SELL	1.53939	5.27171e-05	0.000126724		HAVCR2	1.20039	2.37356e-09	3.19453e-08
	SPRR1B	2.4038	4.96947e-18	8.77898e-18		SLC12A4	1.53921	1.11421e-24	4.85208e-23		TMTC3	1.20023	1.59722e-11	6.40601e-10
	NKG7	2.40122	1.90707e-52	7.32182e-52		CTSV	1.53897	5.58844e-05	0.000133883		KIAA0930	1.20014	2.97953e-12	1.66047e-10
	CCR7	2.40065	1.05724e-36	2.81533e-36		STRA6	1.53882	4.12011e-07	1.36333e-06		EPB41L2	1.19991	7.87019e-09	8.06775e-08
	SUGCT	2.39727	3.95286e-57	1.73473e-56		PIF1	1.53831	2.52947e-11	1.47985e-10		SNX10	1.19971	4.57262e-09	5.34771e-08
	RETN	2.3963	3.46469e-28	7.62076e-28		CD69	1.53781	3.24446e-06	9.42507e-06		AGR3	1.19955	0.0138178	0.0197245
	C6orf223	2.39036	3.39387e-39	9.5108e-39		RAP2B	1.53732	8.89294e-30	9.65878e-28		PRRG1	1.19888	1.59408e-11	6.40601e-10
	TSPAN5	2.39005	8.52783e-90	1.04436e-88		ATP10B	1.5371	0.000333857	0.000714292		RHOJ	1.1984	7.49522e-06	2.12342e-05
	LRRC66	2.3898	2.00489e-46	6.66e-46		ROBO1	1.5331	1.24626e-14	1.12633e-13		GATA3	1.19772	1.61507e-06	5.6264e-06
	MCEMP1	2.38788	2.28401e-27	4.93789e-27		PHACTR3	1.53202	0.00031805	0.000682687		MARVELD1	1.19769	2.23024e-16	6.42756e-14
	LCP1	2.3873	9.62085e-58	4.28625e-57		PLXDC2	1.5316	1.18732e-14	1.07799e-13		SLC20A1	1.1974	6.36347e-08	4.00426e-07
	TMIGD2	2.38595	1.47607e-65	8.11785e-65		BMP8A	1.53055	2.13444e-08	8.45352e-08		FEZ1	1.19728	2.04112e-07	1.01673e-06
	LIPH	2.38575	3.11591e-54	1.25777e-53		HLA-F	1.52858	2.98308e-14	2.57021e-13		ARHGAP30	1.19693	8.21268e-05	0.000177924
	TRIM14	2.38361	1.49711e-113	4.79106e-112		GPX8	1.5269	3.42361e-17	4.49918e-16		RAB8B	1.19686	4.72978e-06	1.42458e-05
	ETV7	2.3827	6.66512e-63	3.41557e-62		CAPN12	1.52673	4.04404e-06	1.15946e-05		TRBC1	1.19608	0.000873854	0.00154384
	STON2	2.38223	5.39018e-95	8.15501e-94		FXYD3	1.52646	1.17061e-05	3.12254e-05		ENC1	1.19393	1.44407e-13	1.32736e-11
	CXorf21	2.37954	5.96192e-53	2.31583e-52		RCSD1	1.52558	5.43497e-08	2.038e-07		SLIT2	1.19344	3.30014e-08	2.37775e-07
	GJC2	2.37817	1.23995e-52	4.78535e-52		BIRC5	1.52459	1.08047e-07	3.88432e-07		LMCD1	1.19322	1.09428e-09	1.79625e-08
	GBP5	2.37719	1.05683e-49	3.79343e-49		RGS16	1.52345	3.52198e-06	1.01721e-05		ICAM1	1.1931	4.42992e-07	1.9182e-06
	SOSTDC1	2.37511	6.36877e-30	1.4524e-29		PIMREG	1.52283	3.42823e-09	1.51396e-08		RCSD1	1.19272	0.000207558	0.000412255
	ANGPT2	2.37327	3.42622e-69	2.07508e-68		PDE4D	1.52132	2.15857e-11	1.27743e-10		BMP2K	1.19199	2.18616e-08	1.73843e-07
	HS3ST2	2.37299	1.34168e-44	4.26992e-44		MCTP1	1.52075	2.23313e-08	8.82735e-08		CALU	1.19099	8.12155e-15	1.21366e-12
	ABHD17C	2.37226	7.2415e-84	7.16457e-83		PNP	1.52075	1.5109e-16	1.79527e-15		TAP2	1.1904	1.19732e-05	3.20228e-05
	MS4A1	2.37179	4.70685e-17	8.12314e-17		FAM20A	1.52021	1.50899e-09	6.98998e-09		TIAM1	1.18962	1.68295e-08	1.43317e-07
	MRC2	2.37129	2.29101e-69	1.39733e-68		IGFBP4	1.51891	1.15377e-11	7.10108e-11		FAT1	1.18861	2.9207e-08	2.16546e-07
	HENMT1	2.36751	2.02853e-91	2.66018e-90		CHSY1	1.51887	1.81613e-21	4.53763e-20		AMPD3	1.18829	4.5861e-10	9.2985e-09
	QPCT	2.36709	2.75278e-55	1.14537e-54		CSTB	1.51858	6.49751e-17	8.20028e-16		ATP11A	1.18821	1.75802e-10	4.46679e-09
	SLAMF6	2.36504	2.75538e-45	8.928e-45		PRKG1	1.51732	2.97578e-12	1.96794e-11		AOC1	1.18761	0.0110307	0.0159923
	GLI1	2.36074	8.42946e-58	3.76283e-57		PTPRO	1.51686	5.02704e-11	2.829e-10		CD300A	1.18711	9.85645e-06	2.69436e-05
	LBH	2.35953	1.56491e-91	2.06438e-90		TNNT1	1.51683	0.00218078	0.00407427		HLA-A	1.18689	1.65232e-08	1.41606e-07
	HBEGF	2.35849	4.52657e-72	3.01506e-71		GOLIM4	1.51591	1.65263e-19	3.0606e-18		MEGF6	1.18651	7.17564e-12	3.35873e-10
	ABLIM3	2.35547	5.86047e-88	6.70698e-87		TRPS1	1.51578	8.54014e-16	9.10948e-15		GJB6	1.18649	0.000767716	0.00136964
	ADAM8	2.35439	2.32907e-70	1.4636e-69		STIL	1.51521	1.11288e-10	5.99775e-10		FZD1	1.18648	4.12418e-13	3.2124e-11
	GDNF	2.35258	3.32782e-51	1.24149e-50		TAGLN	1.51486	1.85564e-17	2.55881e-16		SELL	1.18629	0.00302249	0.00483475
	COL4A2	2.34822	1.10899e-76	8.58118e-76		ACVR1	1.5118	1.23718e-30	1.73055e-28		MAD2L1	1.18597	1.46806e-05	3.81953e-05
	ELF4	2.34746	2.67753e-115	9.25413e-114		RAI14	1.5116	3.98121e-21	9.34177e-20		MYADM	1.18595	6.79582e-09	7.22714e-08
	GCNT1	2.34476	2.52574e-74	1.80196e-73		FANCI	1.51113	4.20834e-09	1.83132e-08		KLHL6	1.18588	0.00026654	0.000518033
	CCL3L3	2.34349	9.81855e-39	2.73278e-38		MET	1.51064	4.07941e-08	1.5585e-07		ELF3	1.18496	1.91427e-05	4.83518e-05
	TACC3	2.34233	2.49202e-103	5.15404e-102		FAM111B	1.50942	3.76538e-08	1.4448e-07		ABI3BP	1.18418	1.08632e-05	2.94159e-05
	CD300A	2.34053	1.01448e-73	7.13303e-73		PLAAT2	1.50894	0.000211969	0.000466707		ZC2HC1A	1.18368	1.73932e-14	2.30849e-12
	LST1	2.3399	1.59726e-65	8.77814e-65		ADAMDEC1	1.50841	0.000333843	0.000714292		ACSL5	1.18357	0.00134802	0.00229459
	UBASH3B	2.33849	1.08891e-70	6.91258e-70		SPC25	1.5065	3.30946e-08	1.28104e-07		CEBPB	1.18308	7.90013e-10	1.40813e-08
	LOXL2	2.33682	7.77639e-70	4.80899e-69		SLFN11	1.50514	9.61759e-17	1.17836e-15		CKAP2	1.18267	2.76112e-07	1.30482e-06
	LY96	2.33601	3.11514e-69	1.88815e-68		PCSK5	1.5047	4.47016e-11	2.53026e-10		MAFF	1.18262	3.93801e-05	9.19294e-05
	BMP3	2.33533	6.67141e-39	1.86117e-38		DDA1	1.50415	6.24519e-20	1.22541e-18		APCDD1	1.18246	3.97823e-09	4.83766e-08
	TMEM156	2.33081	2.43707e-50	8.89551e-50		LINC01559	1.50393	0.00335232	0.00607073		ADGRA2	1.18192	3.70412e-11	1.30292e-09
	NCF2	2.33049	2.10554e-56	9.02135e-56		PCDH18	1.50373	6.24832e-11	3.46246e-10		SAMD9L	1.181	8.58485e-08	5.08189e-07
	SPC25	2.33017	5.26426e-60	2.48332e-59		AHR	1.50252	3.38733e-23	1.12287e-21		CENPK	1.18079	1.96326e-05	4.94406e-05
	TNN	2.33007	9.7282e-49	3.40849e-48		CFH	1.50234	3.06965e-16	3.46867e-15		C3orf70	1.18056	5.76306e-06	1.68841e-05
	KRT15	2.32868	4.85869e-37	1.30154e-36		GEM	1.50191	1.44366e-09	6.70248e-09		ENDOD1	1.17934	1.324e-10	3.58529e-09
	SLC15A3	2.32795	2.15978e-85	2.2605e-84		TMEM200C	1.49905	1.22452e-11	7.48908e-11		RTP4	1.17915	1.64535e-10	4.23732e-09
	LGALS3	2.32766	2.48732e-72	1.67179e-71		EPS8L1	1.49661	4.20848e-06	1.20268e-05		C1RL	1.17878	3.69327e-13	2.93339e-11
	FOXM1	2.32642	6.7898e-66	3.76611e-65		MSL3P1	1.49439	4.81219e-09	2.07987e-08		PTPRG	1.17856	3.97287e-11	1.37476e-09
	SLITRK3	2.32553	5.90545e-43	1.81517e-42		SMPD3	1.49348	4.13258e-07	1.36672e-06		EGR3	1.17661	0.00128963	0.0022024
	CCK	2.32459	9.63574e-23	1.89678e-22		ALOX5	1.4924	1.73253e-09	7.97144e-09		DOCK2	1.17601	6.18985e-05	0.000137481
	E2F1	2.32385	2.41895e-67	1.3934e-66		BICD1	1.49095	2.01824e-12	1.35903e-11		CX3CR1	1.17403	5.16507e-05	0.000116987
	CHSY3	2.32381	9.37432e-66	5.18304e-65		ADAM8	1.49079	4.99549e-10	2.46754e-09		FOSL2	1.1728	5.12095e-08	3.38167e-07
	HHLA2	2.32214	1.69789e-29	3.83715e-29		SLC16A14	1.48749	5.05117e-07	1.65071e-06		CALHM6	1.17239	0.00276305	0.00445292
	AIF1	2.31827	2.46503e-66	1.38507e-65		CXCL1	1.48672	0.000213701	0.000470294		LCK	1.17235	0.000286706	0.000554183
	ACAN	2.31735	6.84293e-43	2.1e-42		FBLN2	1.48569	1.98123e-10	1.03279e-09		PGM2	1.17197	8.7922e-10	1.5304e-08
	SLC1A1	2.31704	3.15013e-59	1.45729e-58		NEURL1B	1.48557	1.1429e-07	4.09438e-07		TOX3	1.17155	0.00148474	0.00251011
	SLC2A5	2.31439	2.35797e-45	7.65465e-45		TMC7	1.48448	1.1954e-10	6.41252e-10		PDE10A	1.17037	1.58295e-09	2.35678e-08
	GPSM3	2.31377	9.06772e-82	8.42475e-81		SGIP1	1.48409	1.82e-12	1.23229e-11		SMAD9	1.17003	3.03891e-06	9.65465e-06
	PHGR1	2.31199	1.14198e-20	2.14146e-20		SPAG1	1.48304	1.48568e-10	7.85106e-10		COL4A5	1.16896	2.91719e-08	2.16461e-07
	FERMT3	2.31161	3.12158e-67	1.7935e-66		DIPK1A	1.48251	2.85941e-17	3.82303e-16		KCTD12	1.16871	5.36804e-07	2.24539e-06
	IL24	2.31127	2.56093e-40	7.38007e-40		NMUR2	1.48213	0.00162933	0.00310399		ENO1	1.16793	1.23632e-09	1.967e-08
	KIF23	2.30959	7.2521e-71	4.63782e-70		OXTR	1.48114	1.96927e-06	5.90742e-06		CCNB1	1.16722	3.64934e-06	1.13317e-05
	BLM	2.30818	8.15684e-71	5.20358e-70		UCA1	1.48039	0.00153036	0.00292996		PIK3CG	1.16644	7.68432e-05	0.000167376
	PTGIS	2.30602	2.82405e-42	8.52863e-42		EFNB1	1.48018	2.36821e-11	1.3939e-10		GOLM1	1.16628	1.43308e-05	3.74282e-05
	MSR1	2.30561	1.28101e-52	4.94259e-52		KIF14	1.47921	4.45408e-09	1.9337e-08		S100A16	1.16509	6.02432e-10	1.15199e-08
	TBC1D2	2.30409	2.21562e-100	4.07805e-99		LRP8	1.47914	1.76559e-09	8.11142e-09		MUCL3	1.16453	0.00119202	0.00205046
	CTSB	2.30385	2.05882e-86	2.23765e-85		GALNS	1.47873	6.19301e-18	9.22903e-17		RSAD2	1.1642	9.07941e-11	2.64694e-09
	CYP27C1	2.30006	2.80033e-38	7.71268e-38		FYB1	1.47586	1.23532e-07	4.39734e-07		AIF1	1.16375	4.91643e-06	1.47332e-05
	TREML2	2.29894	1.12277e-38	3.1194e-38		LRRC8C	1.47585	1.52577e-10	8.04682e-10		KLHL29	1.16367	3.3103e-08	2.38337e-07
	MMP2	2.2983	5.69609e-42	1.70663e-41		MYBL1	1.4749	1.92202e-07	6.65693e-07		IER3	1.1636	7.34823e-10	1.33073e-08
	COL4A1	2.29793	6.5447e-69	3.93771e-68		LY86	1.47393	3.72463e-09	1.63625e-08		MCC	1.16324	6.9668e-08	4.29326e-07
	INPP4B	2.29473	5.39811e-89	6.39914e-88		P4HA1	1.47344	2.30213e-12	1.53953e-11		ZWINT	1.16271	4.76376e-06	1.43332e-05
	HSD11B1	2.29412	5.33738e-52	2.02865e-51		TTC9	1.47312	1.4612e-08	5.914e-08		UBE2D1	1.16183	4.83256e-09	5.55579e-08
	CD96	2.29367	7.17602e-53	2.78118e-52		MICAL1	1.47109	3.23417e-11	1.86904e-10		KATNAL1	1.16048	9.6429e-13	6.70813e-11
	HMGA1	2.29261	5.20469e-81	4.69267e-80		LRRC8A	1.47101	5.36098e-15	5.13941e-14		GZMA	1.16036	0.00195719	0.00323523
	TAGAP	2.29066	2.09006e-53	8.24205e-53		FKBP14	1.47095	2.50618e-16	2.87774e-15		GRHL1	1.16005	3.74691e-08	2.63748e-07
	HPDL	2.2898	6.511e-44	2.04329e-43		CYP26A1	1.47091	0.00063761	0.00130259		LIF	1.15856	1.73646e-08	1.46575e-07
	CA9	2.28837	5.66639e-19	1.025e-18		IGF2BP2	1.47084	4.08265e-06	1.16962e-05		ANKRD44	1.15744	0.000106888	0.000225598
	CCL8	2.28791	1.77033e-36	4.69221e-36		PSMB8	1.4705	3.56953e-19	6.32513e-18		DDX60L	1.15701	8.03098e-09	8.17854e-08
	HHIPL1	2.28739	1.03149e-78	8.57903e-78		ZNFX1	1.47048	4.94894e-21	1.14079e-19		SCRG1	1.15653	8.22061e-05	0.000178
	LGALS9C	2.28659	1.1803e-34	2.99415e-34		DSTNP2	1.4694	6.9765e-19	1.18395e-17		FUT11	1.15598	1.01992e-10	2.92129e-09
	ARHGDIB	2.28648	5.37749e-84	5.34758e-83		SPRR1A	1.46859	0.00530826	0.00926124		CXCL16	1.15539	6.12414e-13	4.47639e-11
	TMEM158	2.28505	4.2569e-59	1.96112e-58		DCBLD2	1.46859	5.4963e-09	2.35954e-08		CBFB	1.15533	3.70713e-11	1.30292e-09
	ARL11	2.28377	2.73862e-60	1.30576e-59		COL13A1	1.4683	6.18429e-08	2.30033e-07		SMYD3	1.15434	1.91638e-14	2.51046e-12
	SIGLEC12	2.28294	6.51453e-31	1.51905e-30		SUCNR1	1.46818	0.000141301	0.000319455		HBEGF	1.15368	8.45005e-06	2.3549e-05
	HPGDS	2.27735	5.90578e-61	2.8704e-60		VEGFC	1.46722	1.9357e-12	1.30727e-11		ETS1	1.15356	7.88484e-06	2.21946e-05
	SLC9B2	2.2769	4.72764e-72	3.1463e-71		CDH17	1.46267	0.00611248	0.0105468		BAG2	1.15208	9.69809e-07	3.66728e-06
	FBLN2	2.2768	5.05826e-56	2.1448e-55		RGS1	1.46235	9.67915e-07	3.03526e-06		FAM83B	1.15008	1.12155e-05	3.02448e-05
	MXRA8	2.27449	1.51929e-71	9.93252e-71		ADAM9	1.46207	4.1877e-20	8.45971e-19		KLF7	1.14985	4.27449e-12	2.23403e-10
	ADAMTS2	2.27405	1.18488e-71	7.77902e-71		ANKRD22	1.46178	4.14334e-06	1.18572e-05		RRAS	1.14925	3.78949e-10	8.00515e-09
	PDPN	2.2733	2.74923e-47	9.32986e-47		PLCXD2	1.46149	9.44225e-11	5.12317e-10		NINJ2	1.1483	5.17242e-11	1.67763e-09
	PKP1	2.27033	3.16896e-30	7.28234e-30		HLA-DRB1	1.46068	5.21464e-13	3.82076e-12		OLFML3	1.14827	3.78612e-07	1.68463e-06
	UBASH3A	2.2699	2.65798e-54	1.07515e-53		GALNT5	1.45863	7.86138e-05	0.000184611		CCR1	1.14801	2.55599e-05	6.2374e-05
	GLT8D2	2.26667	5.65043e-80	4.91505e-79		MVP	1.45849	1.64585e-17	2.28317e-16		ATP8B2	1.14686	5.59361e-06	1.64498e-05
	IGF2BP3	2.26296	1.14262e-20	2.14239e-20		HAS3	1.45807	0.00014601	0.000329134		ECM1	1.14636	3.14574e-13	2.59029e-11
	KLHL30	2.262	3.29779e-48	1.14386e-47		ALDOC	1.45806	1.68749e-08	6.77638e-08		FMNL2	1.14458	3.20223e-11	1.1661e-09
	NUGGC	2.26028	3.27445e-45	1.059e-44		PIK3R5	1.45737	2.0054e-09	9.15623e-09		FAM20C	1.14445	6.39468e-13	4.64051e-11
	PXDN	2.2589	9.00274e-77	6.99398e-76		MPZL2	1.45649	4.63708e-09	2.00889e-08		SAT1	1.14431	1.20557e-09	1.92719e-08
	SNX20	2.25827	3.13414e-57	1.37815e-56		PLIN2	1.45544	4.16678e-09	1.81494e-08		MYH10	1.14347	4.45906e-09	5.26065e-08
	VASP	2.25767	8.11296e-107	1.95933e-105		MLLT11	1.45479	1.49791e-12	1.02663e-11		SKI	1.14316	1.10653e-10	3.10908e-09
	CD7	2.25729	3.51968e-56	1.49731e-55		SORCS2	1.45458	3.43154e-09	1.51506e-08		SEPTIN11	1.14253	2.55878e-11	9.59493e-10
	CHRDL2	2.25666	3.65299e-27	7.86801e-27		IRF1	1.45442	2.01855e-11	1.19956e-10		MPEG1	1.14202	0.00267397	0.00431973
	PLA2R1	2.2553	3.09291e-82	2.92426e-81		FRZB	1.45242	4.13119e-05	0.000101031		RECQL	1.14197	1.02087e-10	2.92129e-09
	TMEM52B	2.25529	2.48008e-48	8.62538e-48		NID2	1.45171	6.0271e-12	3.84402e-11		APCS	1.14137	8.26875e-06	2.31236e-05
	FTL	2.2538	8.6655e-78	6.9759e-77		WT1	1.4516	1.8297e-05	4.73426e-05		BCL10	1.14112	6.53256e-07	2.64029e-06
	LSP1	2.25375	1.99756e-59	9.27406e-59		CTSS	1.45136	2.40404e-14	2.0928e-13		TIGAR	1.13993	3.25758e-08	2.35316e-07
	SOX30	2.25024	4.62119e-59	2.12769e-58		MFAP2	1.4513	4.91959e-10	2.432e-09		IRAK2	1.13978	1.4464e-10	3.82936e-09
	LAX1	2.24908	1.02079e-43	3.18931e-43		KCTD10	1.45077	6.8916e-23	2.19769e-21		PTPRE	1.13962	1.94719e-05	4.90849e-05
	AXL	2.24834	6.13687e-80	5.32627e-79		TRIO	1.45005	3.87729e-13	2.8809e-12		MEF2A	1.13938	4.83307e-09	5.55579e-08
	TMEM176A	2.24778	2.25643e-68	1.33897e-67		ZIC2	1.44896	9.72381e-05	0.000225298		KLF12	1.13932	1.19252e-06	4.37017e-06
	VMO1	2.24768	3.9211e-62	1.97234e-61		NRK	1.44815	7.8823e-06	2.15453e-05		COPS8	1.13879	1.11291e-13	1.07941e-11
	SRPX2	2.24706	9.48709e-62	4.71414e-61		ARHGAP26	1.4469	8.84076e-12	5.51845e-11		PON2	1.13858	1.59153e-10	4.1429e-09
	ABCG1	2.24562	1.47982e-103	3.10602e-102		IFITM1	1.44671	6.55258e-12	4.1448e-11		BTN3A3	1.13822	4.91599e-06	1.47332e-05
	APOBEC3D	2.24548	7.86705e-87	8.69007e-86		MICAL2	1.44587	8.97403e-18	1.3006e-16		ARHGAP26	1.13756	4.16824e-13	3.23423e-11
	MARVELD1	2.24438	4.55118e-102	8.83701e-101		TIMP2	1.44587	2.49767e-18	3.90822e-17		SSPN	1.13592	3.1275e-09	3.98826e-08
	TPM4	2.24375	4.08401e-97	6.62342e-96		PTK7	1.44581	1.14674e-10	6.16403e-10		JUNB	1.1356	2.81666e-08	2.11317e-07
	AQP9	2.24343	1.84062e-32	4.43764e-32		IL2RB	1.44529	1.00908e-07	3.64468e-07		TAP1	1.13555	1.29055e-07	7.03095e-07
	LOXL1	2.24236	1.61755e-83	1.58824e-82		WNT10A	1.44503	1.44181e-05	3.7847e-05		ZG16B	1.13548	0.000245776	0.000481013
	ATG9B	2.23816	1.41312e-49	5.06294e-49		B3GNT5	1.44432	2.24783e-14	1.96794e-13		CCN1	1.13488	9.19287e-05	0.000197001
	PNMA1	2.23556	8.20072e-120	3.46592e-118		SNED1	1.44373	3.27961e-08	1.27056e-07		ERG	1.13389	2.15754e-05	5.36896e-05
	ADAM9	2.23495	7.46035e-83	7.17569e-82		ASAP1	1.44155	6.97831e-21	1.57515e-19		MXD1	1.13188	5.16405e-05	0.000116977
	COL16A1	2.23482	4.55414e-72	3.03213e-71		ZWINT	1.44098	1.61796e-09	7.46849e-09		MBOAT2	1.12973	1.40922e-12	9.11208e-11
	MMP16	2.23438	7.15675e-62	3.56988e-61		CYP2C9	1.4407	0.00101874	0.0020107		MAF	1.12957	0.000215021	0.000425823
	TTYH3	2.23404	2.93159e-98	4.96678e-97		ACTN1	1.43839	6.93969e-26	3.59928e-24		FLI1	1.12866	0.000426057	0.000799113
	EPHB1	2.2321	5.17352e-55	2.13545e-54		BTNL8	1.43742	0.00803511	0.0135898		PPL	1.12857	7.25356e-08	4.43838e-07
	CD27	2.23207	4.88082e-48	1.68579e-47		MISP	1.43552	3.30273e-07	1.10956e-06		SOD2	1.12857	3.21002e-08	2.32778e-07
	UBXN10	2.23124	1.729e-75	1.29036e-74		TUBA4A	1.43429	3.8578e-13	2.86872e-12		GGT5	1.12829	6.03108e-14	6.2717e-12
	CYP1B1	2.23102	1.82223e-39	5.13241e-39		DNAJA4	1.43404	4.16212e-10	2.07477e-09		PCDH18	1.1281	1.23506e-07	6.79008e-07
	CD247	2.23051	9.35404e-57	4.04795e-56		ANXA10	1.43361	0.026756	0.0409366		C1orf116	1.12797	6.82455e-05	0.000150337
	RGS1	2.22895	6.64719e-41	1.9455e-40		TNIK	1.43301	1.41051e-09	6.55517e-09		STX6	1.12671	7.47357e-11	2.27408e-09
	AURKA	2.22752	5.8462e-74	4.12737e-73		HIP1	1.43232	9.93896e-16	1.05407e-14		TRNP1	1.12622	5.78326e-07	2.3796e-06
	CCNB1	2.2275	9.24346e-88	1.05244e-86		ACOT7	1.43115	1.16181e-11	7.14342e-11		TUBB6	1.12617	1.48776e-06	5.26009e-06
	GIMAP2	2.22702	1.44696e-82	1.37811e-81		SPTSSB	1.42951	0.000249931	0.00054451		ITPR3	1.1258	4.99031e-10	9.9878e-09
	SEMA3E	2.22397	1.35867e-29	3.07813e-29		SEC23A	1.4284	2.20251e-31	3.73094e-29		CTSC	1.12525	9.60135e-08	5.55644e-07
	CFAP54	2.22333	1.00323e-56	4.33666e-56		TNFRSF10D	1.42806	1.79301e-07	6.24646e-07		SHROOM3	1.12522	4.01354e-06	1.23259e-05
	HR	2.22275	9.81117e-64	5.14822e-63		PDCD1LG2	1.42769	3.26837e-09	1.44787e-08		PLS1	1.12418	0.00564442	0.00862068
	DNAH2	2.22214	1.95508e-42	5.92621e-42		CYTH3	1.42758	1.05595e-15	1.11667e-14		TNIK	1.12354	3.9942e-07	1.76129e-06
	GPX8	2.21902	2.23677e-87	2.51726e-86		ARRDC2	1.42646	7.90648e-15	7.37672e-14		TMEM45A	1.12267	1.53753e-06	5.40196e-06
	C1QC	2.2179	7.50114e-49	2.63829e-48		DIPK2A	1.42501	3.53205e-19	6.26472e-18		PDP1	1.12101	1.93608e-10	4.83996e-09
	IRF8	2.21623	6.23449e-55	2.56521e-54		PBX4	1.42492	2.00714e-08	7.97671e-08		SERPINA3	1.12067	0.0101469	0.0148164
	FSTL1	2.21571	5.68599e-66	3.16288e-65		THSD7B	1.42369	1.36764e-07	4.83573e-07		NCOA7	1.11978	2.90759e-08	2.16051e-07
	ARHGAP15	2.21542	1.6166e-61	7.97178e-61		LPCAT2	1.42364	6.76827e-14	5.56164e-13		ATXN1	1.11964	6.95715e-12	3.28669e-10
	RAD51AP1	2.21517	3.60781e-65	1.96265e-64		KIF2C	1.42174	1.83266e-08	7.3227e-08		OSR2	1.11949	1.94172e-05	4.89592e-05
	CD5	2.21476	1.72441e-52	6.63036e-52		IGSF6	1.42054	4.6295e-07	1.52152e-06		NRK	1.11943	0.000137499	0.000283572
	TESPA1	2.21436	1.83747e-49	6.56971e-49		HLA-DOA	1.4182	9.83441e-07	3.07871e-06		TSHZ3	1.11896	3.67815e-10	7.81345e-09
	METTL7B	2.21193	2.31117e-55	9.63689e-55		SHROOM4	1.41788	1.65828e-14	1.47488e-13		APOL1	1.11857	3.93257e-12	2.08778e-10
	ALOX5AP	2.2108	9.68427e-54	3.85709e-53		FHOD3	1.41741	4.30127e-07	1.4192e-06		MYO1D	1.11803	4.54992e-08	3.09892e-07
	RTP4	2.21062	1.90443e-77	1.5112e-76		CD74	1.4172	1.06637e-12	7.48079e-12		ZNF365	1.11774	4.54307e-12	2.35005e-10
	ROBO1	2.20951	3.00224e-80	2.64105e-79		CAP1	1.41712	2.02097e-33	5.65382e-31		FOXF2	1.11757	1.71912e-06	5.9376e-06
	RND3	2.20861	1.73532e-94	2.56554e-93		ADAMTS6	1.41708	1.3181e-08	5.36419e-08		NDNF	1.11705	4.57817e-07	1.96972e-06
	IL7R	2.20715	5.63408e-35	1.43934e-34		CLIC1	1.41695	1.35572e-23	4.83245e-22		TLR1	1.11667	1.79482e-06	6.15272e-06
	CCL3	2.20699	8.65783e-39	2.41145e-38		LILRA6	1.41406	3.92777e-10	1.96644e-09		DTL	1.11542	1.64454e-05	4.21936e-05
	CNN1	2.20363	3.59365e-42	1.08192e-41		C1S	1.41351	2.62683e-16	3.00507e-15		CD300LF	1.11523	1.96785e-07	9.88529e-07
	MAP1A	2.2025	3.83156e-86	4.10133e-85		SLC52A3	1.41296	3.82364e-09	1.67655e-08		SLC12A2	1.11437	2.60383e-07	1.24154e-06
	LIPG	2.20216	1.02354e-60	4.94996e-60		FAM3D	1.41263	0.00178571	0.00338064		SESTD1	1.11434	1.13763e-12	7.62349e-11
	ENTPD2	2.2004	1.76761e-68	1.05251e-67		PAQR8	1.41237	3.73267e-07	1.2436e-06		ESM1	1.1132	3.55692e-06	1.10908e-05
	ISL2	2.20035	3.74777e-53	1.46529e-52		TBX18	1.41196	8.18867e-05	0.000191897		CYGB	1.11232	1.09108e-11	4.77471e-10
	MILR1	2.20022	5.32102e-55	2.19517e-54		AIFM2	1.41102	3.29239e-10	1.66459e-09		RNF213	1.11179	2.97739e-10	6.65181e-09
	ITGA4	2.20008	8.4122e-56	3.54566e-55		LPAR6	1.4094	1.12101e-12	7.82547e-12		MREG	1.1113	4.21e-10	8.66659e-09
	IRF4	2.19984	3.58062e-37	9.63316e-37		WNT5A	1.40925	3.44678e-07	1.15397e-06		PLS3	1.11093	2.99403e-11	1.10222e-09
	CDR2L	2.1988	1.85969e-92	2.50856e-91		PDE10A	1.40872	6.44065e-11	3.56155e-10		KCNN4	1.11085	9.09219e-09	8.92583e-08
	PLEKHO1	2.19761	2.86617e-81	2.62067e-80		PCDHB2	1.40858	3.28873e-05	8.16171e-05		EGFL6	1.11064	8.80723e-07	3.38562e-06
	CERKL	2.19717	9.50891e-75	6.89153e-74		FSTL1	1.40685	5.14118e-22	1.39481e-20		CDC42EP5	1.1101	3.61529e-05	8.51944e-05
	NAGS	2.19703	2.12876e-67	1.22989e-66		KIAA1217	1.40642	1.18495e-13	9.38204e-13		JCHAIN	1.11008	0.00798217	0.0118624
	DACT1	2.19586	3.74428e-63	1.936e-62		CLIC6	1.40569	3.22934e-06	9.38556e-06		CORO1A	1.10944	0.000399858	0.000753971
	OSCAR	2.19503	6.33944e-54	2.5392e-53		CILP	1.40476	0.00406313	0.0072324		PKIA	1.10935	3.27217e-09	4.13097e-08
	FAM81A	2.19213	6.38192e-82	5.983e-81		ANXA13	1.40284	0.0099808	0.0166128		IKBIP	1.10913	4.29139e-08	2.95074e-07
	FAM155A	2.19144	8.69067e-57	3.76507e-56		MXRA8	1.40157	3.74647e-12	2.44693e-11		HMG20B	1.10877	4.16225e-09	5.00537e-08
	OCIAD2	2.19141	8.95876e-109	2.36162e-107		C11orf80	1.40105	2.71909e-12	1.80205e-11		KDM2A	1.10865	2.4056e-09	3.22677e-08
	CD6	2.18975	3.87994e-61	1.89525e-60		SERINC2	1.40101	2.44519e-07	8.3623e-07		IGLL3P	1.10854	8.94458e-05	0.000192211
	PDCD1LG2	2.18936	1.5723e-57	6.96895e-57		HMGA1	1.39886	1.28345e-08	5.23242e-08		CCDC88A	1.10664	1.25037e-10	3.43663e-09
	GINS1	2.18847	8.88617e-70	5.48439e-69		CDC25B	1.39843	9.233e-10	4.38924e-09		MITF	1.10622	3.06812e-12	1.70045e-10
	SEC14L2	2.18608	3.25119e-91	4.2068e-90		ST6GAL1	1.39736	2.66752e-09	1.19488e-08		BICD2	1.1061	9.25303e-10	1.58869e-08
	IFI27L2	2.18372	3.23523e-102	6.31336e-101		BARD1	1.39559	1.75906e-12	1.19409e-11		ABHD17C	1.10563	2.36615e-05	5.82628e-05
	SIM2	2.18294	3.95588e-48	1.36937e-47		RTP4	1.39418	3.08369e-10	1.56421e-09		ETS2	1.10559	0.000104524	0.000221219
	TNFRSF8	2.18292	1.17242e-56	5.05533e-56		EFNA5	1.39309	3.28767e-09	1.45502e-08		SGPP2	1.10519	4.41862e-07	1.91454e-06
	CDCA7	2.18287	6.01379e-31	1.40397e-30		PDZD2	1.39285	2.77845e-07	9.41998e-07		GPR87	1.10466	0.000180546	0.000363216
	MX1	2.18284	4.07901e-58	1.83674e-57		PODNL1	1.391	4.48641e-09	1.94727e-08		A2M	1.1046	1.05252e-09	1.74905e-08
	GAL3ST4	2.18209	3.68769e-71	2.38382e-70		HTRA1	1.39096	2.03386e-12	1.36793e-11		PRKCI	1.1044	2.9461e-11	1.08855e-09
	BEAN1	2.18204	2.8035e-43	8.67027e-43		TMEM176B	1.39082	1.96482e-12	1.32597e-11		IFI6	1.10369	4.18297e-07	1.83172e-06
	GAP43	2.18191	1.54228e-47	5.26032e-47		CORO1C	1.38962	6.39749e-25	2.8881e-23		PLK2	1.10235	9.97498e-08	5.73245e-07
	HTR2A	2.18177	6.44213e-51	2.38956e-50		ERO1A	1.38895	3.11325e-07	1.04896e-06		TRPS1	1.10209	6.60476e-11	2.05624e-09
	ITGB5	2.18172	5.15305e-104	1.10545e-102		CTSB	1.38775	6.48607e-24	2.48462e-22		ZNF281	1.10107	2.09012e-10	5.16108e-09
	CACNA1E	2.18125	5.67025e-54	2.27234e-53		RMI2	1.38733	2.88532e-10	1.47045e-09		PRAG1	1.09927	4.56114e-08	3.10133e-07
	SLC52A3	2.17762	4.80346e-62	2.41384e-61		HAPLN3	1.38509	1.06453e-12	7.47076e-12		HPSE	1.09893	1.59049e-07	8.32769e-07
	GRAMD1B	2.17666	2.12342e-64	1.12908e-63		TPBG	1.38449	5.39295e-15	5.16738e-14		RNASEL	1.0985	9.16993e-10	1.5771e-08
	SRGN	2.17579	4.99357e-61	2.43311e-60		MOCOS	1.38344	1.04417e-05	2.80307e-05		ZNF217	1.09819	5.51966e-07	2.29405e-06
	SLC7A7	2.17515	1.53444e-79	1.31127e-78		PRSS23	1.38212	2.67366e-18	4.17652e-17		PRKG1	1.09814	1.69251e-10	4.33308e-09
	PSORS1C1	2.17508	1.14003e-37	3.09601e-37		SDCBP	1.38068	7.08181e-08	2.61412e-07		MSMO1	1.09759	9.15547e-09	8.9705e-08
	RAB34	2.1746	3.75298e-79	3.15855e-78		GPR34	1.38067	1.93562e-06	5.81221e-06		ST3GAL1	1.09753	2.7812e-10	6.39407e-09
	MME	2.17332	2.73548e-34	6.88096e-34		MS4A2	1.38055	5.00419e-08	1.88297e-07		SMURF1	1.09747	1.15506e-13	1.10963e-11
	ST8SIA4	2.17111	1.65165e-70	1.04254e-69		ZEB2	1.38029	1.16451e-13	9.23604e-13		P3H1	1.09696	9.99903e-14	9.79225e-12
	ANTXR2	2.17047	8.40331e-84	8.30348e-83		GCNT1	1.38027	3.19772e-06	9.29952e-06		LDLR	1.09675	2.44282e-06	8.01586e-06
	LY75	2.16957	9.38486e-66	5.18702e-65		TRAF3IP3	1.38011	3.79925e-06	1.09335e-05		UBE2L6	1.09661	3.28348e-08	2.36815e-07
	APOBR	2.16909	1.79343e-65	9.84931e-65		RUNX3	1.38006	2.44794e-07	8.37013e-07		FPR1	1.09621	2.93835e-05	7.08224e-05
	IL13RA2	2.16887	2.4502e-32	5.8936e-32		EVA1C	1.37924	1.56306e-13	1.21569e-12		PRTFDC1	1.0959	1.24653e-10	3.43077e-09
	ANXA10	2.1686	1.2834e-17	2.24505e-17		COL22A1	1.37912	2.06362e-08	8.18884e-08		RHPN2	1.09546	0.000103552	0.000219348
	ISLR2	2.16768	6.62852e-56	2.79917e-55		NALCN	1.3778	3.84232e-07	1.27621e-06		DBN1	1.09487	3.6064e-12	1.94015e-10
	CLDN11	2.16689	1.47752e-56	6.35683e-56		MMD	1.37773	6.94897e-15	6.53288e-14		TRAM2	1.09427	2.30714e-09	3.13144e-08
	S1PR4	2.16675	4.97601e-50	1.79939e-49		NR1I2	1.37759	0.000163566	0.00036616		ZNF117	1.0939	2.9556e-10	6.62651e-09
	CSTA	2.16531	1.97265e-44	6.26006e-44		KLK8	1.37726	0.000395534	0.000835887		CEP55	1.09293	1.6358e-05	4.20122e-05
	SKAP2	2.16449	1.60239e-124	7.83708e-123		PDE1A	1.37726	7.74759e-08	2.84171e-07		LRCH2	1.09278	1.0824e-09	1.78256e-08
	IFITM10	2.16441	1.27931e-50	4.7038e-50		RELL1	1.37724	1.04809e-25	5.33113e-24		LPAR5	1.0924	7.94615e-06	2.23454e-05
	CD300LB	2.16437	3.98291e-43	1.22861e-42		MMP7	1.3751	0.00130414	0.00253046		PKDCC	1.09193	1.35063e-10	3.62754e-09
	CFL1	2.16419	6.26289e-124	3.01569e-122		XRCC4	1.37227	9.29391e-08	3.37402e-07		GNA15	1.09178	5.68364e-09	6.27595e-08
	IKZF3	2.16279	3.39186e-42	1.02236e-41		GBP4	1.37193	6.72909e-09	2.85295e-08		SAP30	1.09166	3.47643e-08	2.48172e-07
	RFTN1	2.16197	1.5742e-86	1.71573e-85		CD1A	1.37079	2.43541e-05	6.16329e-05		ITGB1BP1	1.09054	6.19477e-12	3.03333e-10
	ULBP2	2.16083	5.08039e-42	1.52451e-41		TNFRSF21	1.36856	2.14672e-14	1.88479e-13		PKD2	1.08996	8.40948e-10	1.47653e-08
	EVI2A	2.15966	9.3777e-54	3.74074e-53		SLFN12	1.36806	3.73877e-16	4.18633e-15		MPDZ	1.08932	8.60368e-07	3.31812e-06
	GZMM	2.15914	3.38425e-47	1.14549e-46		KLF4	1.3677	1.67115e-09	7.70438e-09		PDGFRL	1.08904	3.65152e-05	8.59379e-05
	SDCBP	2.15801	5.62958e-47	1.89312e-46		GFPT2	1.36763	7.31987e-08	2.69553e-07		HOTAIRM1	1.08903	4.84668e-07	2.0615e-06
	CEACAM3	2.15724	5.69154e-47	1.91313e-46		PPP1R14C	1.36763	1.23711e-05	3.28662e-05		C3AR1	1.08893	4.21241e-09	5.04339e-08
	TMEM119	2.15452	1.3015e-50	4.78426e-50		HILPDA	1.36732	6.52676e-06	1.81327e-05		SCNN1A	1.08886	0.000289944	0.000560013
	C1QB	2.15224	4.18498e-44	1.32e-43		VAV1	1.36609	6.93637e-12	4.37707e-11		INTU	1.0886	4.86821e-11	1.59693e-09
	POC1A	2.15119	9.75747e-77	7.56143e-76		LDHA	1.36582	7.42091e-24	2.77944e-22		ERI1	1.08775	4.32289e-09	5.14724e-08
	CHI3L2	2.14964	8.23239e-37	2.19657e-36		F2R	1.36536	1.10566e-12	7.73294e-12		IRF9	1.08748	6.07048e-09	6.61263e-08
	SLC16A6	2.14856	1.0193e-52	3.93868e-52		ATP8B4	1.36413	6.24568e-10	3.03954e-09		CCL2	1.08741	0.00204879	0.00337324
	FAM163A	2.1485	2.60045e-33	6.38938e-33		IER5	1.36376	6.68563e-12	4.22607e-11		HOXA5	1.08725	1.27455e-07	6.95316e-07
	MS4A8	2.14676	1.6365e-27	3.55135e-27		FCGR2B	1.36357	1.7149e-07	5.99016e-07		CSGALNACT1	1.08646	1.20355e-06	4.40581e-06
	DOK6	2.14664	1.17027e-66	6.63068e-66		DDX39A	1.36312	1.66636e-14	1.48135e-13		ADAMTS6	1.08645	3.90446e-10	8.188e-09
	TSLP	2.14188	2.47e-50	9.0136e-50		GZMB	1.36226	0.00096957	0.00191857		LINC01140	1.08584	1.6704e-06	5.79511e-06
	VPREB3	2.13461	7.71473e-25	1.58713e-24		GAS2L3	1.36105	4.26863e-12	2.77033e-11		CARD6	1.08571	2.61102e-09	3.44054e-08
	ADH6	2.13439	5.06541e-36	1.32653e-35		EMILIN2	1.36035	3.96038e-14	3.34666e-13		AHNAK	1.0857	2.59745e-09	3.4249e-08
	VNN2	2.13415	5.7781e-36	1.51087e-35		TENM3	1.35891	9.18922e-09	3.83088e-08		DCP2	1.08545	8.04412e-08	4.82365e-07
	TNFSF8	2.13339	1.33714e-39	3.77911e-39		LUM	1.35856	2.66426e-21	6.45575e-20		PHF14	1.08534	1.284e-10	3.51271e-09
	FAR2	2.13237	6.94749e-86	7.40097e-85		BEAN1	1.35808	1.71973e-07	6.00475e-07		EVA1C	1.08528	2.28001e-08	1.79886e-07
	GPRIN1	2.12889	3.36717e-73	2.33168e-72		MAP4K4	1.35791	5.17503e-17	6.61257e-16		GALNT10	1.08488	1.3648e-11	5.71232e-10
	PPFIA2	2.12657	4.15816e-46	1.37249e-45		ANKH	1.35725	1.13044e-13	8.98123e-13		BPGM	1.08445	3.27058e-10	7.18745e-09
	NKX3-2	2.12246	8.40567e-41	2.45186e-40		VILL	1.35628	2.44646e-05	6.18873e-05		DIPK2A	1.08364	3.99772e-10	8.32372e-09
	ARHGAP42	2.11906	1.52884e-85	1.6088e-84		SRGN	1.35349	1.85164e-10	9.69619e-10		SYNPO2	1.08281	0.00181051	0.00301016
	PLK1	2.11827	2.56919e-74	1.83213e-73		CORO1A	1.35264	2.06184e-06	6.16015e-06		RUNX1-IT1	1.08223	3.97498e-09	4.83663e-08
	LRRC19	2.11638	5.37487e-28	1.17773e-27		CLMP	1.34982	3.20061e-06	9.30648e-06		PELI1	1.08202	2.39273e-06	7.87453e-06
	TSPAN15	2.11628	4.70002e-75	3.45134e-74		PDLIM4	1.34882	1.34533e-10	7.15443e-10		TUBA4A	1.08161	1.11371e-08	1.04163e-07
	ALDH3B1	2.11568	6.64242e-68	3.90142e-67		C5orf34	1.34876	4.54535e-15	4.40784e-14		CLIC4	1.08135	6.99842e-10	1.28702e-08
	LTA	2.11276	2.44853e-44	7.75602e-44		GNAI2	1.34746	1.06698e-21	2.79442e-20		OSBPL8	1.08128	3.61091e-07	1.61881e-06
	PPM1N	2.11221	3.74307e-58	1.68791e-57		STING1	1.34568	3.28643e-13	2.45969e-12		DRAM1	1.08048	4.74988e-11	1.56575e-09
	GPR137B	2.11129	8.49428e-114	2.76384e-112		PLXNA1	1.3444	1.16179e-11	7.14342e-11		HSPG2	1.08045	2.10212e-14	2.71848e-12
	CCRL2	2.11125	1.40423e-59	6.5625e-59		HSPG2	1.34301	1.1881e-14	1.07799e-13		SLC44A1	1.0804	2.46398e-11	9.30868e-10
	LMNB1	2.1111	1.17011e-102	2.32721e-101		NRIP3	1.3426	9.17451e-09	3.82561e-08		ENG	1.07857	6.74907e-10	1.25489e-08
	CPNE5	2.10978	4.28714e-55	1.77335e-54		SCIN	1.3412	3.49451e-05	8.6341e-05		IL13RA1	1.07792	2.55773e-11	9.59493e-10
	GLIPR2	2.10799	4.23592e-71	2.73139e-70		F3	1.33922	1.24422e-08	5.07811e-08		CTSA	1.07779	1.26777e-13	1.19514e-11
	SLC22A4	2.10761	4.51958e-75	3.32041e-74		PLEK	1.33877	1.70436e-06	5.16229e-06		GAS1	1.07767	1.7356e-05	4.43158e-05
	TOR4A	2.10702	3.67827e-77	2.89661e-76		IRF8	1.33753	1.4498e-08	5.87169e-08		SH3RF3	1.07648	3.59168e-13	2.87534e-11
	TTC9	2.1064	1.40709e-69	8.62955e-69		FYN	1.33655	7.07763e-14	5.80032e-13		HIF1A	1.07614	1.00859e-11	4.4818e-10
	HMOX1	2.10413	1.8732e-60	8.99471e-60		TLR7	1.33507	1.70799e-07	5.96714e-07		WWTR1	1.07537	3.11825e-09	3.98149e-08
	TICRR	2.1026	4.50477e-54	1.8076e-53		SEPTIN9	1.33421	9.41649e-21	2.09331e-19		CELF2	1.07533	0.00015741	0.000320572
	CLEC2B	2.10079	9.09976e-76	6.85368e-75		TESPA1	1.33338	2.4549e-08	9.68116e-08		KRT6A	1.07508	0.00147402	0.00249282
	HAVCR2	2.09839	3.0579e-59	1.41546e-58		PIEZO2	1.33314	4.33637e-08	1.65018e-07		S100A13	1.07477	1.71602e-10	4.38215e-09
	LYPD3	2.09715	7.65384e-41	2.23634e-40		SIPA1L2	1.33171	8.34202e-10	3.98003e-09		TMEM165	1.07473	6.85376e-09	7.27725e-08
	WDFY4	2.0963	1.05142e-40	3.06175e-40		MSX2	1.33152	4.1737e-08	1.5932e-07		YWHAH	1.0746	2.95082e-12	1.64903e-10
	PLXNC1	2.09608	1.11609e-71	7.33976e-71		TYMP	1.33068	2.00851e-09	9.16815e-09		FYN	1.07428	1.34023e-05	3.53445e-05
	CHRNA3	2.0954	2.72738e-36	7.20186e-36		EVI2A	1.3305	5.57801e-08	2.08698e-07		LAIR1	1.07129	6.80021e-08	4.21467e-07
	CHRNB4	2.0949	4.73236e-56	2.00825e-55		SULT1E1	1.33024	0.00108619	0.00213447		CPNE2	1.07115	2.26043e-10	5.45477e-09
	MLPH	2.09419	1.30665e-54	5.32974e-54		HLA-B	1.33004	1.2777e-21	3.28572e-20		YAP1	1.07071	2.01925e-12	1.227e-10
	GREM2	2.09176	5.77525e-28	1.26421e-27		SUSD3	1.32992	5.06238e-08	1.90448e-07		NEDD9	1.07031	7.53184e-06	2.1317e-05
	CPXM2	2.09096	1.46994e-53	5.82617e-53		KIF4A	1.3297	5.4934e-08	2.0574e-07		FOXL1	1.06873	4.78815e-10	9.64034e-09
	FCMR	2.09066	1.08183e-37	2.94105e-37		STX11	1.3295	6.53038e-12	4.13218e-11		PRC1	1.06826	2.54279e-07	1.21762e-06
	STMN1	2.0847	1.29422e-98	2.20955e-97		TNFRSF1B	1.32885	2.50334e-11	1.46689e-10		ATP10D	1.0682	1.19714e-09	1.91828e-08
	CEACAM21	2.08387	2.99976e-53	1.17727e-52		PPP1R18	1.32882	1.31239e-20	2.84747e-19		NAMPT	1.06737	0.00018019	0.000362645
	GBP1	2.08377	5.06607e-64	2.67184e-63		LDLRAD4	1.32748	9.649e-11	5.23382e-10		ABR	1.06732	3.73225e-11	1.30834e-09
	SERPINB2	2.08361	5.56602e-21	1.0502e-20		TNFRSF17	1.32734	0.000324079	0.000695063		LMO4	1.06704	5.23517e-13	3.91164e-11
	CFAP45	2.07972	1.78595e-41	5.2828e-41		CDCA7	1.32691	0.00015084	0.000339275		S100A14	1.06699	0.000169906	0.000343732
	RPL39L	2.07861	1.71393e-59	7.98107e-59		OLFML1	1.32687	6.57334e-11	3.63275e-10		NFKBIZ	1.06561	1.34818e-05	3.5516e-05
	CMTM1	2.07598	1.06009e-57	4.71747e-57		RIPOR2	1.32633	0.000207236	0.000456994		DUSP6	1.06549	7.91172e-06	2.22578e-05
	GLIS1	2.07421	5.83416e-41	1.70979e-40		LGMN	1.3251	1.24533e-15	1.30056e-14		NCK1	1.06538	5.87787e-12	2.89927e-10
	GBP3	2.07408	1.27364e-48	4.45044e-48		KIF18A	1.32419	1.19993e-06	3.71116e-06		FMNL3	1.06471	6.19672e-10	1.17825e-08
	FRZB	2.07375	3.60434e-55	1.49369e-54		TUBA1C	1.32379	6.3397e-26	3.36369e-24		TMEM43	1.06394	3.55804e-12	1.93135e-10
	CXCL16	2.07315	2.0669e-99	3.6406e-98		LGALS3BP	1.32301	2.12281e-13	1.62435e-12		JAM3	1.06297	1.32217e-09	2.07576e-08
	HLA-F	2.07096	9.58823e-75	6.94578e-74		NAGA	1.32254	7.19043e-20	1.39899e-18		CILP	1.0629	0.000670002	0.00120673
	RARRES1	2.07006	7.65562e-34	1.90753e-33		C1orf54	1.32245	5.78374e-13	4.20934e-12		B3GALNT1	1.06207	2.3932e-10	5.71366e-09
	EGR4	2.06905	2.86749e-34	7.20835e-34		ELOVL5	1.32188	1.00927e-19	1.93712e-18		PLN	1.06113	0.00106798	0.00185496
	CD53	2.06903	1.12668e-46	3.76037e-46		HDAC9	1.32149	1.43452e-09	6.6617e-09		LAP3	1.06075	5.51891e-06	1.62657e-05
	RSAD2	2.06871	8.93125e-55	3.65932e-54		CR1	1.32119	3.94035e-06	1.13114e-05		FERMT2	1.06038	2.92661e-07	1.36638e-06
	BCAR3	2.06846	8.85257e-100	1.5844e-98		PTPRE	1.32062	1.10509e-14	1.00763e-13		LRP12	1.06036	9.34778e-13	6.57845e-11
	STC1	2.06829	2.2913e-49	8.1679e-49		TIAM2	1.32047	3.84947e-13	2.86368e-12		EGLN3	1.06013	4.90459e-05	0.000111714
	CARD16	2.06753	1.71916e-77	1.36558e-76		CYBRD1	1.31973	2.89558e-10	1.47446e-09		RBMS2	1.05911	2.7289e-14	3.29657e-12
	PTPN7	2.0662	8.36157e-53	3.23421e-52		ITGAX	1.319	6.27362e-09	2.67088e-08		KRT8	1.059	0.000206787	0.000410885
	SPON1	2.06512	7.4588e-46	2.44688e-45		CCL19	1.31752	0.0148844	0.0239582		TUBB	1.05789	9.68243e-12	4.32153e-10
	EMP1	2.06356	4.7394e-57	2.0723e-56		OSR2	1.31643	3.09981e-08	1.20596e-07		CBL	1.05707	4.56287e-08	3.10146e-07
	ADGRE1	2.06301	3.09596e-41	9.12306e-41		THEMIS	1.31589	3.48284e-05	8.60758e-05		MARCHF3	1.05655	2.03742e-08	1.64609e-07
	CCDC80	2.06236	7.72389e-37	2.0616e-36		KLF7	1.31486	4.01815e-17	5.21737e-16		PTPRM	1.05647	9.83308e-09	9.45983e-08
	ADAMTS7	2.06179	1.2739e-67	7.42061e-67		AGR3	1.31484	0.0104342	0.0173051		HILPDA	1.05607	1.78768e-09	2.57788e-08
	BLK	2.05875	3.94653e-20	7.32375e-20		TACC3	1.31465	3.55991e-11	2.04767e-10		HSD17B6	1.05596	0.000490396	0.000908554
	RENBP	2.05798	1.03751e-67	6.06405e-67		PTK6	1.31463	2.3599e-08	9.31849e-08		MVP	1.05446	1.75264e-10	4.45874e-09
	MYL9	2.05764	8.05662e-57	3.49232e-56		IFITM2	1.31409	8.15152e-18	1.19452e-16		PTTG1	1.05445	7.17736e-06	2.04485e-05
	AQP6	2.0557	1.15122e-30	2.67038e-30		GXYLT2	1.31395	1.13706e-07	4.07584e-07		KCTD20	1.05381	6.89743e-10	1.27309e-08
	EVPL	2.05518	8.46063e-39	2.35694e-38		NLGN4X	1.31368	6.51846e-06	1.81178e-05		ITGA5	1.05356	7.23286e-08	4.4284e-07
	PLEKHG1	2.05236	4.91729e-90	6.06973e-89		SPINK5	1.31363	0.000881621	0.00176076		KIF14	1.05329	2.04311e-07	1.01747e-06
	TK1	2.05127	1.85937e-57	8.22023e-57		EMP3	1.31318	2.36896e-12	1.5825e-11		ASAP1	1.05259	8.87226e-10	1.54035e-08
	WFDC1	2.0506	2.4564e-44	7.77936e-44		SDS	1.31303	4.8057e-05	0.000116477		NRP2	1.0524	1.10406e-12	7.47427e-11
	IL20RB	2.04962	3.49524e-30	8.02383e-30		H2BC21	1.31282	1.43941e-05	3.77949e-05		ACSL4	1.05235	4.82142e-09	5.55179e-08
	DCST1	2.049	2.41032e-48	8.38465e-48		PKP3	1.31254	7.93659e-07	2.52049e-06		SPAG1	1.05206	1.77764e-10	4.50528e-09
	FOXJ1	2.0488	1.95478e-26	4.14883e-26		P3H2	1.31028	1.71561e-06	5.19296e-06		SGMS2	1.05204	4.01694e-06	1.23345e-05
	PMEPA1	2.04787	4.84524e-55	2.00154e-54		GLI3	1.31022	2.54844e-08	1.00329e-07		GNPTAB	1.05174	3.38966e-10	7.35302e-09
	HMGA2	2.04735	4.04059e-25	8.36907e-25		FLNC	1.30762	1.20558e-06	3.72487e-06		CYB5R2	1.05165	4.04293e-14	4.40876e-12
	HCAR2	2.04725	9.1016e-28	1.98565e-27		CTTNBP2NL	1.3073	3.70922e-32	7.78261e-30		VCL	1.05094	1.03048e-09	1.72041e-08
	B4GALNT3	2.04589	1.42941e-69	8.75606e-69		C3AR1	1.30678	2.25728e-09	1.02354e-08		IER5	1.05059	3.7167e-06	1.15284e-05
	INSL3	2.04543	2.94443e-53	1.15643e-52		AFF3	1.30548	1.65955e-05	4.32246e-05		CHIC2	1.05015	2.9095e-09	3.77226e-08
	LANCL3	2.04455	1.07275e-51	4.04766e-51		FLVCR2	1.301	5.86829e-11	3.2646e-10		NPL	1.04966	4.21609e-07	1.84342e-06
	FGF20	2.04399	7.89852e-34	1.96648e-33		PLIN3	1.30082	3.91543e-14	3.31171e-13		SMC4	1.04957	5.69437e-08	3.6714e-07
	HCK	2.04387	1.30009e-54	5.30437e-54		GPR153	1.29957	3.41787e-09	1.50975e-08		ITPRIPL2	1.04948	1.89987e-18	1.41956e-15
	NHS	2.0429	8.60603e-65	4.62507e-64		STK38	1.29949	1.035e-19	1.98445e-18		FAR2	1.04931	2.93426e-06	9.39466e-06
	GPR55	2.04236	1.47556e-43	4.59354e-43		BIN2	1.29934	1.00356e-08	4.16772e-08		TRAF3IP3	1.04919	0.000780298	0.00138975
	SH2D1B	2.04193	1.15694e-46	3.85969e-46		CENPL	1.29923	4.48626e-13	3.31204e-12		AMMECR1	1.04915	8.62019e-11	2.56117e-09
	NME2	2.04161	5.06803e-51	1.88527e-50		GALNT10	1.29887	9.20485e-14	7.40882e-13		HENMT1	1.04847	1.43163e-08	1.26452e-07
	PTPRH	2.03665	1.33494e-56	5.74973e-56		MEOX1	1.29814	0.00069632	0.001415		RHOBTB1	1.04722	7.47838e-10	1.34825e-08
	OIP5	2.03583	3.12794e-50	1.13799e-49		RHOH	1.29714	1.60131e-06	4.86692e-06		ERAP2	1.04684	0.00361187	0.00569487
	DDX60	2.0355	9.5616e-73	6.52816e-72		BPGM	1.29688	2.48066e-13	1.87948e-12		MELTF	1.04676	6.0781e-09	6.61636e-08
	CLIC1	2.02963	8.22154e-110	2.28339e-108		CLVS1	1.29659	2.3042e-13	1.7566e-12		MRGPRF	1.04601	7.16188e-05	0.000157013
	ODF3L1	2.02792	4.27628e-44	1.34825e-43		LIX1L	1.29653	1.94669e-16	2.28353e-15		ANKRD29	1.04546	0.00019902	0.000396899
	C16orf74	2.02746	8.37258e-33	2.03371e-32		COL6A1	1.2951	9.89421e-12	6.14486e-11		PDZK1IP1	1.04424	0.00015453	0.000315249
	CCR5	2.02646	2.16938e-43	6.72524e-43		CNPY4	1.29377	1.86387e-21	4.64142e-20		PDZD2	1.04399	2.52907e-09	3.35226e-08
	FZD7	2.02472	1.22757e-76	9.47515e-76		AIF1	1.2936	7.13788e-09	3.01588e-08		IGLJ3	1.04399	0.00467727	0.00724335
	VSNL1	2.02431	1.47981e-45	4.8281e-45		GJA1	1.29345	1.29107e-12	8.9215e-12		FLRT3	1.04249	0.00014397	0.000295587
	HOXD9	2.02279	1.08305e-55	4.55016e-55		TAF1A	1.29269	3.858e-14	3.26912e-13		ATP8B4	1.04224	2.52834e-05	6.17963e-05
	SH3D21	2.0216	2.03997e-54	8.27966e-54		PLEKHO2	1.29194	6.49376e-15	6.15209e-14		SMOC2	1.04195	0.000460034	0.000857184
	SPON2	2.02135	7.06482e-63	3.61564e-62		RAB42	1.29105	1.22307e-08	5.00284e-08		TMEM176B	1.0415	1.9182e-06	6.50819e-06
	RASGEF1B	2.02008	5.69211e-99	9.8366e-98		LBH	1.29104	1.08241e-15	1.14334e-14		MICB	1.0398	1.01107e-05	2.75676e-05
	FUT2	2.01892	1.94436e-51	7.29216e-51		RGS13	1.28902	2.16391e-05	5.51703e-05		GALNS	1.03952	3.89609e-12	2.07936e-10
	RASAL1	2.0188	1.39247e-43	4.33922e-43		ARHGDIB	1.28802	1.04816e-13	8.36715e-13		GRK5	1.03921	0.000202943	0.000404095
	TPSG1	2.01864	4.16265e-32	9.96179e-32		HCK	1.28752	9.13366e-08	3.32238e-07		DMBT1	1.03907	0.0289435	0.0390495
	EPHA2	2.018	1.4277e-51	5.36871e-51		RASA3	1.2871	1.47327e-15	1.52139e-14		TEAD1	1.03881	2.93188e-10	6.59396e-09
	DPEP2	2.01767	4.83584e-50	1.74993e-49		BMP1	1.28624	1.0157e-11	6.30171e-11		BAIAP2L1	1.03849	0.000388042	0.000733198
	KLHL6	2.01646	3.39037e-44	1.07067e-43		RND3	1.28502	1.35714e-14	1.21997e-13		LPCAT1	1.03829	1.38379e-07	7.44642e-07
	ERAP2	2.01398	9.84992e-34	2.44683e-33		SLA	1.28342	1.15109e-07	4.12055e-07		FDCSP	1.03784	0.0158774	0.0224355
	STMN2	2.01355	4.50142e-38	1.23432e-37		PRKCB	1.28265	3.2835e-05	8.15092e-05		SMAD7	1.03706	3.31686e-09	4.17432e-08
	MFSD2B	2.01277	7.88559e-52	2.98623e-51		RNASEH2A	1.28173	1.89536e-09	8.67526e-09		PCNX2	1.03635	4.43899e-12	2.30211e-10
	PLEK	2.01187	2.80955e-43	8.68725e-43		CARD6	1.28082	1.19461e-13	9.45042e-13		DLGAP5	1.03619	5.75066e-05	0.000128733
	EVI2B	2.01165	1.34653e-47	4.5977e-47		GOLM1	1.28034	2.78007e-09	1.24229e-08		SPRY4	1.03591	1.01569e-11	4.5034e-10
	WDR88	2.00974	7.82905e-57	3.39462e-56		TPM4	1.2803	7.31759e-17	9.16635e-16		HCP5	1.03587	5.55753e-05	0.000124922
	NOTUM	2.009	1.78726e-35	4.62441e-35		CYBB	1.27981	2.392e-08	9.44118e-08		MINDY2	1.03457	5.76105e-11	1.84331e-09
	TRIP13	2.00865	7.95179e-56	3.35342e-55		ITIH2	1.27929	0.00261466	0.00481538		VCAM1	1.03428	0.00025019	0.000489036
	SH3TC2	2.00761	8.85341e-47	2.96123e-46		TNFRSF25	1.27886	7.13765e-07	2.28246e-06		PYCARD	1.03418	2.69114e-06	8.71444e-06
	CIT	2.00513	8.02604e-75	5.84405e-74		RFLNB	1.27847	2.54965e-10	1.30769e-09		ASPHD2	1.0339	5.61218e-07	2.32214e-06
	ILDR2	2.00468	2.02934e-58	9.22068e-58		MLLT3	1.27754	8.44269e-13	6.01411e-12		IFI35	1.03359	2.23407e-09	3.0556e-08
	MN1	2.00376	7.97389e-67	4.54278e-66		CCR1	1.27657	9.46267e-10	4.49495e-09		PRICKLE2	1.03355	3.58176e-09	4.43304e-08
	RNASE6	2.0019	1.06487e-47	3.64961e-47		TAGAP	1.27634	1.38885e-07	4.90601e-07		TMOD3	1.03352	7.47613e-09	7.74568e-08
	ACTG2	2.00157	1.01047e-22	1.98734e-22		DCN	1.27624	4.66046e-12	3.01298e-11		KLF2	1.03258	1.95759e-05	4.93214e-05
	CSTB	2.00146	2.13204e-89	2.5725e-88		TYRP1	1.27548	3.81865e-05	9.38975e-05		BAZ1A	1.03244	4.32683e-06	1.31778e-05
	CLECL1	2.00141	4.64072e-42	1.39473e-41		HAND2	1.27449	2.12881e-05	5.43722e-05		ADAM17	1.0318	2.21685e-10	5.39479e-09
	RCN3	2.00114	4.12411e-68	2.43147e-67		COLGALT1	1.27287	1.33665e-16	1.60467e-15		SLC7A7	1.03131	2.37108e-05	5.83556e-05
	C1orf54	1.99947	8.83519e-103	1.7708e-101		SMS	1.27243	3.22589e-20	6.6181e-19		SDC4	1.031	2.30524e-10	5.5167e-09
	FCER1G	1.99937	3.89396e-54	1.56736e-53		CKAP2	1.27091	1.05681e-11	6.54136e-11		HOXB6	1.03077	1.30276e-10	3.55159e-09
	TM6SF2	1.9989	3.22389e-45	1.04287e-44		HLA-DQA1	1.27075	3.36737e-05	8.34454e-05		CORO2A	1.03025	0.000479716	0.000891141
	KRT81	1.99697	7.57061e-23	1.49461e-22		ADAMTS2	1.2691	1.07781e-13	8.59266e-13		LINC02381	1.02896	1.94991e-07	9.81718e-07
	PIF1	1.99432	6.28693e-56	2.65636e-55		PFKFB3	1.26898	3.44054e-11	1.98271e-10		EFEMP2	1.02774	2.87755e-12	1.62113e-10
	RACGAP1	1.99309	9.25038e-94	1.32845e-92		KITLG	1.26767	3.62643e-09	1.59691e-08		MBOAT1	1.02655	2.19148e-09	3.01635e-08
	ADAMTS18	1.98959	1.22189e-37	3.3166e-37		FERMT3	1.26745	3.09263e-10	1.56745e-09		THAP9-AS1	1.02597	2.33036e-09	3.15098e-08
	TMEM233	1.98892	5.47443e-47	1.84214e-46		B4GALT5	1.26711	3.92118e-19	6.90846e-18		NEK2	1.02543	2.22785e-05	5.52552e-05
	RCSD1	1.98713	7.54045e-50	2.71474e-49		CLEC5A	1.26682	1.26807e-06	3.90552e-06		EFNA1	1.02529	3.54738e-08	2.52082e-07
	GJA1	1.98466	2.41779e-60	1.15526e-59		EFNA4	1.26585	9.09436e-14	7.33267e-13		PARP9	1.02515	1.51969e-11	6.1811e-10
	LTBP2	1.98207	5.14207e-60	2.42715e-59		ANXA2P2	1.26545	2.2598e-31	3.79318e-29		APBB1IP	1.02488	3.68683e-05	8.66878e-05
	NBL1	1.9814	3.63314e-73	2.51362e-72		ABR	1.26411	6.19323e-20	1.2178e-18		HPS3	1.02482	1.52078e-07	8.02097e-07
	VEGFC	1.98023	3.87484e-70	2.4203e-69		H2AC8	1.26384	0.000337838	0.000722223		BICC1	1.02421	1.20031e-05	3.20939e-05
	EMILIN2	1.98009	4.85062e-71	3.12129e-70		FOSL2	1.26375	5.22364e-15	5.02078e-14		ARL10	1.02361	5.71774e-11	1.83678e-09
	ISG20	1.9799	1.22996e-64	6.58276e-64		ANKRD29	1.26275	6.0545e-07	1.9554e-06		SPTAN1	1.02226	7.98097e-12	3.65927e-10
	PENK	1.97908	2.39168e-23	4.77323e-23		ACTB	1.26119	1.0641e-35	5.61357e-33		OGFRL1	1.02217	2.63173e-07	1.25189e-06
	IFI44	1.97858	2.82129e-53	1.10891e-52		SLC38A6	1.26106	3.86085e-16	4.30476e-15		GINS1	1.02213	9.32318e-06	2.56597e-05
	LAYN	1.97773	8.08903e-82	7.54701e-81		GCHFR	1.25971	1.43911e-06	4.39711e-06		MAST2	1.02123	2.67249e-10	6.21139e-09
	CRYBB1	1.97505	9.45686e-51	3.49033e-50		PGM2L1	1.25861	2.30502e-11	1.35865e-10		PHF20	1.02109	1.8897e-07	9.55218e-07
	FLVCR2	1.97165	2.7387e-56	1.16827e-55		EDAR	1.25817	1.01166e-05	2.72095e-05		UBE2S	1.01996	3.96497e-08	2.77163e-07
	KLHL4	1.97117	1.96211e-40	5.67014e-40		MND1	1.25751	2.88267e-09	1.28533e-08		VMP1	1.01988	2.30475e-05	5.69874e-05
	UNC5B	1.96895	2.06329e-86	2.24094e-85		SYT13	1.2565	0.00387565	0.00692605		NR2F2	1.0198	5.33951e-08	3.4806e-07
	ITGBL1	1.96739	1.50282e-32	3.63053e-32		CST7	1.25639	3.41581e-06	9.88086e-06		ANKRD10	1.01969	6.45543e-12	3.14569e-10
	GPBAR1	1.96733	2.13951e-50	7.82041e-50		MSMO1	1.2561	5.13703e-10	2.53069e-09		DDX39A	1.01761	1.18484e-06	4.34759e-06
	ACP5	1.96472	1.41515e-45	4.62005e-45		GZMK	1.25575	0.00206076	0.00386254		CPVL	1.01754	6.48714e-05	0.000143452
	GPR176	1.96413	1.97303e-66	1.11223e-65		GLIPR2	1.25541	7.26172e-11	3.99049e-10		SVIL	1.01751	2.84701e-09	3.70074e-08
	ZNF185	1.96408	9.1491e-66	5.06031e-65		PPL	1.2542	2.21672e-06	6.59515e-06		VIM	1.01722	4.12264e-07	1.80962e-06
	GRN	1.96189	8.44073e-100	1.51592e-98		CCR6	1.25414	8.51876e-06	2.31957e-05		PTPN13	1.01689	5.71357e-09	6.30556e-08
	CCNA2	1.9609	2.72949e-65	1.48953e-64		ENO1	1.25333	8.3164e-12	5.21013e-11		RIN2	1.01675	1.12762e-12	7.58285e-11
	CD4	1.95852	2.35848e-58	1.06974e-57		LYZ	1.25237	7.33273e-08	2.69919e-07		FGD5	1.01643	2.12974e-07	1.05463e-06
	P2RY14	1.95838	2.24801e-38	6.20576e-38		SERPINB8	1.25236	2.26376e-14	1.97908e-13		ZFHX4	1.01643	2.74952e-08	2.07593e-07
	APOL6	1.95818	1.45171e-85	1.5297e-84		ZEB1-AS1	1.25229	1.88319e-11	1.12419e-10		SCGB2A1	1.0163	0.00289905	0.00465427
	TSPAN2	1.95721	1.35176e-52	5.21038e-52		KRT15	1.25146	0.00230994	0.00429859		ST6GAL1	1.0158	1.16325e-05	3.12274e-05
	ELOVL6	1.95706	5.41419e-73	3.72103e-72		QPCT	1.25134	1.08517e-06	3.37659e-06		TAGLN2	1.01535	2.27462e-10	5.48245e-09
	VASH2	1.95703	1.85158e-60	8.89366e-60		LRRC66	1.24951	0.000315049	0.000676797		SFXN3	1.01502	4.11013e-12	2.1696e-10
	MYH14	1.95595	4.09605e-63	2.11296e-62		ELK3	1.24857	1.35504e-22	4.08816e-21		SYTL4	1.01453	3.84549e-15	6.74599e-13
	HLA-DMB	1.95481	5.31389e-50	1.91935e-49		DPYSL2	1.24779	4.38594e-15	4.25997e-14		XRCC4	1.01443	6.16538e-10	1.1734e-08
	DACT3	1.94935	1.37925e-62	7.00801e-62		ADAMTS12	1.24697	5.58049e-09	2.39345e-08		CDH6	1.01406	2.78226e-09	3.63062e-08
	MMD	1.94888	2.41341e-85	2.51918e-84		TGFB3	1.24668	1.33607e-06	4.09922e-06		MCM6	1.01402	2.52539e-07	1.2113e-06
	EMILIN1	1.94623	3.17118e-51	1.18475e-50		TFPI	1.24601	2.7947e-10	1.42632e-09		PLEK2	1.01395	2.25672e-06	7.47695e-06
	ELK3	1.94616	7.69977e-102	1.48763e-100		PLK4	1.24471	1.32037e-09	6.15952e-09		JUP	1.01368	2.95262e-09	3.81589e-08
	PERM1	1.94609	7.39336e-35	1.88414e-34		CCR5	1.24435	1.79827e-07	6.26253e-07		FKBP10	1.01319	1.51225e-12	9.6851e-11
	ERCC6L	1.94344	1.05878e-50	3.90125e-50		VSIR	1.24431	5.84718e-16	6.39588e-15		PRDX1	1.01316	1.9265e-08	1.5844e-07
	CCL21	1.94283	4.26784e-20	7.91247e-20		DTX3L	1.2441	6.73745e-18	9.97596e-17		DYNLT3	1.01306	6.97358e-13	5.04247e-11
	CD79B	1.9425	3.54713e-28	7.79768e-28		MSRB2	1.24193	2.28215e-24	9.42674e-23		MEF2C	1.01172	4.22692e-05	9.79597e-05
	CACNA2D3	1.94214	1.26347e-42	3.85083e-42		SH3RF3	1.24113	5.56358e-10	2.72654e-09		EPDR1	1.01166	2.3097e-09	3.13144e-08
	TSPAN18	1.94182	1.41082e-70	8.91608e-70		FLNA	1.24057	2.18622e-15	2.1998e-14		C3orf80	1.01153	2.28386e-10	5.49227e-09
	ORC6	1.94174	5.15305e-58	2.31567e-57		HOXA4	1.24009	5.5068e-12	3.52925e-11		STING1	1.01127	3.88827e-11	1.35361e-09
	MIA2	1.94161	2.75599e-84	2.7672e-83		CDCP1	1.24001	1.80195e-07	6.27286e-07		HLA-DOA	1.01099	1.36715e-05	3.59455e-05
	FOSB	1.94155	1.94349e-16	3.3111e-16		CALHM6	1.23887	4.94727e-05	0.000119563		CARD16	1.01032	0.000162991	0.000330769
	ENO2	1.94149	1.38784e-59	6.48785e-59		ATP1B3	1.23885	9.0539e-19	1.50814e-17		ARID5B	1.01005	9.04694e-06	2.50223e-05
	FOXF2	1.94138	9.53259e-68	5.57999e-67		TMEM100	1.23824	7.19359e-05	0.000169893		UBE2E2	1.00986	1.96162e-09	2.77905e-08
	WDR62	1.9406	5.39655e-60	2.54418e-59		TSPO	1.23689	3.78304e-14	3.21002e-13		SLC8A1	1.00962	6.65417e-06	1.91391e-05
	ARPC1B	1.93926	3.06049e-94	4.47367e-93		IKBIP	1.23651	6.51013e-09	2.76647e-08		AP1S2	1.00932	3.92617e-06	1.20908e-05
	IGLON5	1.93874	5.23691e-33	1.27864e-32		IRS1	1.23651	2.97169e-10	1.51072e-09		MYO9A	1.0093	3.55675e-09	4.4102e-08
	MYCN	1.93692	2.98025e-36	7.8589e-36		CCL13	1.23561	0.00199749	0.00375271		PTPN14	1.00854	5.5441e-12	2.76848e-10
	FOLR2	1.93673	8.85123e-42	2.64026e-41		ASAP2	1.23514	9.47006e-14	7.60902e-13		CRLF3	1.00774	1.81337e-06	6.19945e-06
	P2RY6	1.93621	1.33244e-40	3.86558e-40		EFHD1	1.23473	1.77974e-06	5.37561e-06		VGLL4	1.00772	7.33674e-18	4.31594e-15
	CD300C	1.9356	2.10751e-44	6.6826e-44		FZD1	1.23447	1.34627e-08	5.47159e-08		TEP1	1.00656	1.41513e-05	3.70283e-05
	CD248	1.93556	1.55069e-51	5.82559e-51		JAM3	1.23402	1.22072e-12	8.48623e-12		SNX9	1.00589	2.1306e-10	5.23541e-09
	PTPRE	1.9309	8.18077e-90	1.00343e-88		FKBP7	1.23161	1.45935e-13	1.13886e-12		TSPO	1.00498	1.68375e-13	1.503e-11
	FUT3	1.92993	1.83243e-27	3.97178e-27		NKD2	1.23158	5.26463e-07	1.71621e-06		TMEM47	1.00454	1.47242e-10	3.8779e-09
	FCER2	1.9297	7.42322e-16	1.24666e-15		RIT1	1.23093	3.74592e-16	4.19179e-15		UCHL1	1.0045	1.98455e-08	1.61436e-07
	PRSS23	1.9289	8.65913e-78	6.97439e-77		VSNL1	1.22932	3.64615e-05	8.99072e-05		SLA	1.00448	1.56847e-05	4.04685e-05
	PLS1	1.92782	4.03625e-61	1.97037e-60		SGO2	1.22889	5.87824e-08	2.19267e-07		JAK3	1.00396	5.94191e-05	0.000132499
	CENPU	1.92752	4.59833e-59	2.11779e-58		PCNX2	1.22871	7.18627e-12	4.52858e-11		MPZL1	1.00362	1.52362e-15	3.01349e-13
	VSTM4	1.92659	3.08848e-73	2.1406e-72		LCP1	1.22832	4.94597e-08	1.86258e-07		SELPLG	1.0036	5.29805e-07	2.22025e-06
	PTPRC	1.92517	7.89202e-35	2.01089e-34		BTBD11	1.22731	4.37357e-05	0.000106648		IL1RAP	1.00317	4.17076e-12	2.19117e-10
	GNLY	1.92508	7.38176e-36	1.92341e-35		RNASEL	1.22567	1.20449e-15	1.26004e-14		PFN1	1.00307	9.58453e-07	3.63319e-06
	CH25H	1.92437	1.04487e-33	2.59266e-33		NDE1	1.22386	1.58608e-12	1.08344e-11		RASGRF2	1.00299	7.09642e-09	7.4665e-08
	CPVL	1.92215	1.39095e-48	4.85926e-48		ATP8B2	1.22188	8.1806e-11	4.47413e-10		H2BC5	1.00281	2.45627e-05	6.02099e-05
	PLK4	1.9213	7.30483e-66	4.04889e-65		HS3ST3B1	1.22105	2.49669e-10	1.28266e-09		PLEKHA2	1.00263	1.17791e-07	6.54092e-07
	LOX	1.92062	1.80675e-45	5.88122e-45		GMFG	1.22043	7.2523e-07	2.31712e-06		MMP16	1.00258	1.03635e-07	5.9078e-07
	EXOC3L4	1.91996	2.03702e-33	5.02088e-33		CAVIN3	1.22036	4.11736e-10	2.05301e-09		PELO	1.00257	5.06041e-09	5.76121e-08
	IFI16	1.91938	2.39091e-67	1.37776e-66		ETS2	1.22033	2.10076e-11	1.24482e-10		FCHO2	1.00248	1.30937e-08	1.17828e-07
	ZNF521	1.91777	3.00741e-62	1.51864e-61		HOXA5	1.21975	7.87992e-09	3.31197e-08		FEZ2	1.00248	4.94398e-07	2.09493e-06
	DDIAS	1.91776	7.65135e-53	2.96097e-52		BAG3	1.219	1.32029e-12	9.12006e-12		ATP13A3	1.00248	3.63139e-10	7.76056e-09
	ADGRG6	1.91645	1.50265e-52	5.7877e-52		IGFBP6	1.21896	3.8064e-05	9.36335e-05		CRIP2	1.00214	6.51835e-09	7.00966e-08
	KIAA1755	1.91575	5.7191e-63	2.93659e-62		P2RY6	1.21887	3.13832e-09	1.39226e-08		CENPF	1.00207	2.91665e-07	1.36268e-06
	MET	1.91323	2.31213e-53	9.10855e-53		MAD1L1	1.21885	2.35806e-07	8.08228e-07		CASP8	1.00183	9.64294e-07	3.6519e-06
	CKAP2	1.91071	5.98538e-89	7.07375e-88		CLTB	1.21867	2.23191e-10	1.15596e-09		CCNA2	1.00169	5.7272e-06	1.67934e-05
	COL6A2	1.91006	2.71663e-45	8.80613e-45		B3GALT4	1.21865	6.0357e-16	6.59427e-15		PPP3CA	1.00143	1.23199e-10	3.40001e-09
	SHROOM3	1.90992	6.28336e-80	5.44733e-79		PDK3	1.21814	2.65969e-16	3.03678e-15		ADCY3	1.00086	4.20089e-09	5.04157e-08
	RNF175	1.90887	2.19185e-52	8.39859e-52		SERPINB7	1.21803	0.00119586	0.0023368		MPP7	-1.00551	3.27209e-06	1.03159e-05
	FOXD2	1.90781	2.1614e-46	7.17222e-46		PIK3C2B	1.21795	1.01354e-08	4.20444e-08		RAB3D	-1.00838	4.26545e-07	1.86137e-06
	DOCK11	1.90747	5.95279e-66	3.30774e-65		SOX21	1.21782	0.00281453	0.00515398		MTTP	-1.00931	0.0215303	0.0296912
	SLAMF8	1.90514	7.7731e-52	2.94578e-51		SLC6A20	1.21713	0.00116551	0.0022828		HBB	-1.01364	0.0114763	0.0165998
	FKBP10	1.90461	1.04521e-70	6.64333e-70		PLEKHA2	1.2169	5.326e-17	6.79139e-16		A1CF	-1.01549	0.00130935	0.00223306
	NRIP3	1.90386	7.16625e-55	2.9447e-54		ITIH3	1.21646	1.15207e-06	3.57271e-06		CCL25	-1.01617	0.00458211	0.00710745
	TTC6	1.90314	1.35623e-35	3.5185e-35		RAB12	1.21632	4.50651e-13	3.32567e-12		ABCC2	-1.01741	9.74042e-09	9.39099e-08
	CD82	1.90162	5.39057e-100	9.72617e-99		HBEGF	1.21601	3.35403e-06	9.71737e-06		SOX15	-1.02074	5.38824e-09	6.01665e-08
	NOD2	1.90117	2.00713e-41	5.93251e-41		MYH11	1.21574	0.000918976	0.00182746		SLC27A2	-1.02155	1.22504e-06	4.47095e-06
	CD22	1.90114	4.6937e-27	1.00832e-26		PCLAF	1.21315	8.01348e-07	2.54272e-06		AQP11	-1.02179	1.28963e-05	3.41655e-05
	FSD1	1.9004	1.88539e-49	6.73483e-49		RARA	1.21239	3.93022e-18	5.98743e-17		SEC11C	-1.02242	6.5527e-09	7.03758e-08
	BIRC3	1.8999	1.00957e-40	2.94208e-40		DOK5	1.21167	4.34012e-09	1.88644e-08		VEPH1	-1.0234	0.00059998	0.00109084
	PYCARD	1.89862	1.95152e-73	1.35803e-72		RNASE6	1.21128	2.46663e-08	9.72328e-08		BTG2	-1.02341	1.80407e-06	6.17603e-06
	EGR3	1.89602	3.88996e-32	9.31782e-32		APOL4	1.21121	1.79914e-09	8.24711e-09		SLC17A4	-1.02569	7.18452e-05	0.000157458
	DUSP5	1.89401	3.31559e-53	1.29893e-52		SLC5A1	1.21111	0.000862024	0.00172461		LOC285095	-1.02764	4.41364e-07	1.91403e-06
	RGS4	1.89362	2.67496e-34	6.72979e-34		NCAPH	1.21057	5.95738e-08	2.22082e-07		CYB5A	-1.02908	1.68632e-08	1.43488e-07
	FAM124B	1.89233	1.0787e-52	4.1651e-52		C1orf162	1.21046	5.9981e-06	1.67522e-05		SIDT2	-1.02952	2.07447e-10	5.13304e-09
	TCEAL7	1.89156	7.91007e-61	3.83257e-60		CRTAM	1.20983	1.92464e-06	5.78487e-06		S100G	-1.04741	0.00510554	0.00785654
	EYA1	1.89155	4.81956e-38	1.32016e-37		FNBP1	1.20901	4.24458e-11	2.41367e-10		BTD	-1.04779	2.25016e-10	5.44527e-09
	TLR8	1.88987	1.07837e-29	2.44916e-29		MICALL2	1.20883	2.01607e-07	6.9605e-07		APOB	-1.04834	0.0320644	0.0429242
	SLCO1B3	1.889	1.38978e-13	2.21694e-13		NT5DC2	1.20748	1.04058e-10	5.62451e-10		SLC13A2	-1.04837	1.10562e-08	1.03647e-07
	CCDC89	1.88864	1.1191e-51	4.21947e-51		PYGB	1.20742	8.72784e-07	2.75566e-06		PXMP2	-1.04978	5.05359e-12	2.58759e-10
	SERINC2	1.88825	1.44106e-47	4.91723e-47		GASK1B	1.20733	4.30937e-13	3.18783e-12		LMO3	-1.05262	0.00207028	0.00340636
	IL1RAP	1.88817	2.22027e-65	1.21634e-64		FAT4	1.20608	1.03704e-06	3.23335e-06		UGT2A3	-1.05375	0.0161627	0.0228035
	SERPINB9	1.88745	1.07024e-71	7.04422e-71		CCNE2	1.20601	7.79719e-06	2.13285e-05		ASNS	-1.06233	1.70542e-06	5.90138e-06
	LGALS9	1.88627	9.98867e-56	4.19989e-55		CD3D	1.20502	0.000215712	0.000474155		RAB26	-1.06642	6.89817e-06	1.97535e-05
	RAP2B	1.88518	5.62994e-115	1.90768e-113		XKR9	1.20477	5.21103e-06	1.46918e-05		PTGER4	-1.06762	1.02399e-09	1.71994e-08
	TMEM132A	1.88513	1.48426e-67	8.61047e-67		ZNF462	1.20451	7.45328e-12	4.68884e-11		ACAT1	-1.06918	1.5592e-09	2.33347e-08
	GMFG	1.88392	1.2946e-63	6.76348e-63		ALDH1A3	1.2044	6.66079e-06	1.84828e-05		GMNN	-1.07065	8.56932e-05	0.000185034
	SP6	1.88304	7.08523e-52	2.68641e-51		CRABP2	1.20429	0.000183671	0.000408049		LCT	-1.08061	0.000227266	0.000448091
	SH2D2A	1.88237	4.9029e-53	1.91115e-52		FBXL7	1.20374	1.64036e-09	7.56812e-09		ARSL	-1.08302	0.00827791	0.012264
	APOBEC3C	1.88231	6.91424e-81	6.21243e-80		NABP1	1.20324	1.10309e-12	7.71786e-12		MYMX	-1.08601	3.54744e-08	2.52082e-07
	KRT6A	1.88212	1.11145e-09	1.60029e-09		RGS4	1.20324	1.92902e-05	4.96687e-05		SLC41A1	-1.08636	1.87425e-07	9.49311e-07
	PLEKHN1	1.88173	3.39219e-32	8.133e-32		ACP5	1.20298	1.15818e-06	3.58983e-06		APOA1	-1.08685	0.0018835	0.00312147
	HDAC9	1.88107	6.37834e-57	2.77179e-56		CPXM2	1.20253	7.65708e-06	2.09639e-05		MT1F	-1.09161	1.91332e-06	6.4971e-06
	ZFP57	1.88089	3.94311e-16	6.6747e-16		WFDC2	1.20249	0.000559262	0.00115196		LOC100506691	-1.0921	3.74715e-06	1.16103e-05
	SNCG	1.88072	1.28022e-35	3.32242e-35		PANK3	1.20214	6.52587e-09	2.77226e-08		RGN	-1.09262	4.84534e-05	0.000110464
	IRAK2	1.87941	1.80632e-59	8.40122e-59		SLC2A5	1.20172	3.79679e-06	1.09298e-05		PEBP4	-1.09486	1.13557e-06	4.19885e-06
	B3GALT4	1.87799	1.80405e-104	3.92976e-103		UBE2E2	1.20171	6.66889e-16	7.23469e-15		RBP2	-1.10561	0.0118989	0.0171549
	FFAR2	1.87775	3.04259e-24	6.18258e-24		RTKN2	1.20153	5.28576e-07	1.72279e-06		F8	-1.11067	4.96298e-05	0.000112904
	GPR78	1.87615	1.47116e-35	3.8154e-35		FAS	1.20002	8.97316e-11	4.88444e-10		HPN	-1.11234	7.85236e-05	0.000170759
	KIAA1549L	1.87363	1.47715e-45	4.82041e-45		RRAD	1.19986	4.51733e-07	1.48572e-06		CTNND2	-1.11452	4.04074e-05	9.40989e-05
	SPI1	1.87296	4.56048e-51	1.69849e-50		CMAHP	1.19914	5.02178e-06	1.41951e-05		CBFA2T3	-1.11701	6.85663e-10	1.26672e-08
	GPR19	1.8729	3.54987e-45	1.14689e-44		SLC25A12	1.19874	4.62677e-18	7.00235e-17		BANF2	-1.11838	1.37424e-07	7.39697e-07
	HLA-DMA	1.87235	8.07867e-58	3.6116e-57		LGALS4	1.19513	0.0156681	0.0250972		NIBAN1	-1.12086	1.02752e-06	3.85661e-06
	NCKAP1L	1.87163	6.63652e-43	2.03746e-42		CCL5	1.19491	0.00107502	0.00211386		ECHDC3	-1.12147	1.19492e-08	1.09862e-07
	SAMD14	1.87115	2.08566e-74	1.49348e-73		PANX1	1.1943	5.46747e-17	6.96216e-16		ECI2	-1.12511	6.28299e-10	1.19003e-08
	DUOX1	1.8682	8.05e-55	3.30173e-54		NCEH1	1.19363	7.39687e-10	3.55573e-09		APOC3	-1.12761	0.000794846	0.00141317
	ZNF385A	1.8682	1.44071e-76	1.10818e-75		LRRC3	1.19346	2.41428e-13	1.83219e-12		LIFR	-1.12772	1.91653e-06	6.50419e-06
	GSN	1.86529	1.88817e-73	1.31512e-72		TAGLN2	1.19319	1.03981e-14	9.49979e-14		NRTN	-1.13806	3.19072e-07	1.46162e-06
	WIPF1	1.86424	3.0127e-66	1.69035e-65		PEA15	1.19258	3.27759e-24	1.31846e-22		SERPINI1	-1.14272	2.15056e-05	5.35489e-05
	PSMB8	1.86162	1.87499e-88	2.18604e-87		RP2	1.19112	2.88786e-20	5.99791e-19		MCOLN3	-1.14369	5.53113e-06	1.62969e-05
	CFH	1.85886	2.80998e-54	1.13604e-53		TYROBP	1.1898	1.01744e-09	4.81815e-09		KCNJ16	-1.14468	0.0315635	0.0423126
	CCR9	1.8578	1.48143e-38	4.1056e-38		LGALS3	1.18963	2.2564e-17	3.06114e-16		FKBP11	-1.15504	1.49553e-09	2.27117e-08
	PKMYT1	1.85726	1.81846e-42	5.5153e-42		DGKA	1.18805	1.85022e-07	6.42444e-07		DEFA6	-1.16806	0.0233948	0.0320586
	CACNB3	1.85725	1.44102e-84	1.46293e-83		SOX11	1.18742	3.01628e-06	8.80656e-06		SLC30A2	-1.17343	5.78908e-05	0.000129492
	FA2H	1.85665	8.8176e-41	2.57154e-40		ATP2B4	1.18721	1.63488e-15	1.6761e-14		OTC	-1.18332	6.00193e-05	0.000133616
	TRPM8	1.85612	1.46645e-30	3.39551e-30		CSF2RA	1.1864	8.39761e-09	3.51516e-08		DDC	-1.18863	0.00271272	0.00437846
	GPR141	1.85483	3.47074e-40	9.97236e-40		CAPZB	1.18594	4.92376e-21	1.1364e-19		MEP1B	-1.1969	0.0029994	0.0048016
	SERTAD1	1.85459	2.91124e-88	3.37396e-87		RNF145	1.18488	9.11821e-18	1.31736e-16		KIRREL2	-1.19971	1.84343e-06	6.2893e-06
	CD58	1.85229	4.58944e-81	4.15481e-80		STAMBPL1	1.18423	6.10536e-11	3.38628e-10		SLC39A8	-1.20913	2.70623e-05	6.57302e-05
	PYHIN1	1.852	1.28536e-33	3.18179e-33		FEM1B	1.18254	3.53944e-13	2.64049e-12		RNASE1	-1.21089	4.68824e-06	1.41355e-05
	MAFF	1.85113	5.17288e-60	2.44095e-59		PDSS1	1.18193	9.84442e-09	4.09478e-08		NGB	-1.21285	2.7018e-09	3.54397e-08
	PCED1B	1.84996	7.47197e-64	3.92796e-63		NCF4	1.18176	2.45319e-08	9.67652e-08		TRIM50	-1.22577	1.06897e-06	3.99139e-06
	ZWINT	1.84892	7.27042e-70	4.49967e-69		ENDOD1	1.17961	2.59025e-13	1.9609e-12		ALKAL2	-1.23501	0.000609016	0.00110637
	SQLE	1.84864	5.05992e-63	2.60327e-62		WFDC3	1.17923	0.000137337	0.000311216		SEL1L	-1.23562	1.92298e-06	6.52112e-06
	PARPBP	1.84852	1.13682e-66	6.44349e-66		PHC2	1.17874	8.55672e-24	3.1789e-22		GPT2	-1.2407	6.5632e-06	1.89097e-05
	FCGR2A	1.848	1.80169e-48	6.28149e-48		TMCC3	1.17835	5.27335e-09	2.26857e-08		LINC00339	-1.24536	2.48871e-05	6.09143e-05
	THEMIS2	1.84692	4.83341e-50	1.74945e-49		NR2F1-AS1	1.17831	6.13887e-10	2.99071e-09		STC2	-1.25074	1.93466e-06	6.55081e-06
	C22orf23	1.84681	2.17318e-47	7.38463e-47		BID	1.17759	3.65576e-14	3.10487e-13		PLAAT5	-1.25248	6.05151e-10	1.15609e-08
	MT-CO1	1.84229	4.05703e-60	1.92258e-59		FAM210A	1.17658	1.15771e-08	4.75445e-08		PRDX4	-1.25344	4.31018e-07	1.87724e-06
	HK1	1.84202	8.89739e-102	1.71689e-100		DNM3	1.17609	1.38841e-08	5.63543e-08		MSRB1	-1.25417	1.69306e-07	8.75563e-07
	MPEG1	1.84124	6.05641e-36	1.58311e-35		CRISPLD2	1.17583	9.27288e-08	3.36705e-07		TCEA3	-1.25779	5.9503e-05	0.000132642
	DUSP6	1.84078	1.41436e-94	2.10302e-93		CLEC4A	1.17569	1.26348e-06	3.89204e-06		AOX1	-1.26068	0.00222399	0.0036406
	MTFR2	1.84069	6.70828e-51	2.48532e-50		CCDC80	1.17496	4.38113e-07	1.44272e-06		SPX	-1.26891	8.54016e-10	1.49427e-08
	SLC7A5	1.83937	7.04857e-38	1.92462e-37		STOM	1.17457	9.96224e-13	7.02072e-12		SPAG4	-1.27164	7.71684e-07	3.03232e-06
	RELT	1.83836	1.79185e-61	8.82755e-61		STARD4	1.17291	9.76295e-11	5.29252e-10		NR5A2	-1.28136	0.000641391	0.00116017
	LAG3	1.83738	5.12569e-47	1.72703e-46		MASTL	1.17224	6.50762e-12	4.12201e-11		GAS2	-1.29131	2.58448e-06	8.41093e-06
	SPNS3	1.83716	4.04313e-58	1.82111e-57		IRF4	1.17149	0.000257764	0.000560451		PBLD	-1.29753	0.000684515	0.001231
	SLC16A5	1.83658	1.33451e-46	4.44447e-46		PLXDC1	1.17149	6.5993e-09	2.79985e-08		GCAT	-1.29787	1.60633e-07	8.39752e-07
	COL23A1	1.83599	3.95156e-50	1.43227e-49		PELO	1.17094	1.5064e-19	2.81519e-18		CHRM3	-1.29877	1.24037e-06	4.51459e-06
	CYBB	1.83593	5.08512e-39	1.42118e-38		CKAP2L	1.17083	1.66819e-07	5.83805e-07		CCDC69	-1.30011	9.4079e-12	4.21351e-10
	MRC1	1.83535	6.33136e-30	1.44429e-29		PILRA	1.16934	7.38208e-09	3.11478e-08		MYCL	-1.30264	2.47068e-08	1.91265e-07
	NDE1	1.83492	2.30267e-102	4.52189e-101		ADGRE2	1.16889	1.30642e-06	4.01696e-06		SLC38A5	-1.31431	4.79595e-05	0.000109425
	SYT11	1.83466	3.76559e-64	1.99069e-63		KIF1B	1.16888	8.53996e-15	7.90385e-14		DMD	-1.31761	5.95861e-05	0.000132784
	MYO1E	1.83305	3.84935e-93	5.38874e-92		ARL11	1.16852	2.28441e-11	1.34801e-10		SEMA6D	-1.31798	1.49887e-07	7.93652e-07
	MNDA	1.83252	5.51783e-35	1.40987e-34		ALDH3B1	1.16805	7.56773e-08	2.77964e-07		TENT5C	-1.32634	1.02539e-09	1.71994e-08
	ARHGAP30	1.8309	7.86806e-50	2.83072e-49		HOXA1	1.16752	9.86372e-08	3.56816e-07		F11	-1.32675	1.11606e-07	6.27872e-07
	TNFSF4	1.83032	6.88313e-49	2.42531e-48		FRK	1.16727	5.88879e-07	1.90622e-06		MAT1A	-1.32981	2.23922e-08	1.77411e-07
	FUT6	1.82839	2.71516e-29	6.10244e-29		DOCK5	1.16717	1.63127e-14	1.45226e-13		EPOR	-1.33459	1.45672e-09	2.22804e-08
	BTNL8	1.82625	1.12828e-15	1.88709e-15		TYMS	1.16676	3.89363e-07	1.29233e-06		BRSK2	-1.33528	1.56555e-09	2.3395e-08
	GAPT	1.82379	4.17709e-30	9.56935e-30		CRYM	1.16662	7.78962e-05	0.00018308		RBM20	-1.33705	1.49198e-06	5.2713e-06
	CLEC11A	1.82358	6.22008e-67	3.55143e-66		CCNE1	1.16649	9.99079e-06	2.68946e-05		GSTA3	-1.33964	5.41376e-12	2.7101e-10
	OSBPL3	1.82309	8.50048e-68	4.98334e-67		GRAMD1B	1.16539	4.99783e-06	1.41366e-05		ACADL	-1.3404	0.000490181	0.000908239
	CYP4F12	1.82214	2.43142e-29	5.47262e-29		NAV1	1.16406	1.31425e-11	7.98498e-11		SYBU	-1.34054	0.000712396	0.0012775
	LMNA	1.82059	2.31269e-93	3.26696e-92		TRPC1	1.16382	2.64045e-08	1.03797e-07		FAM167A-AS1	-1.35354	9.00709e-08	5.29455e-07
	CSPG5	1.81932	4.01798e-39	1.12476e-38		NDRG1	1.16318	8.18089e-07	2.59183e-06		LINC00261	-1.35523	3.67298e-05	8.64024e-05
	FRMD6	1.81923	2.22162e-57	9.805e-57		GPAT3	1.16289	2.50805e-05	6.3341e-05		SFTPC	-1.35618	1.25813e-07	6.8878e-07
	HOXB2	1.81901	8.7072e-62	4.33354e-61		AKR1B15	1.16239	0.00185562	0.00350186		DPEP1	-1.35845	7.90816e-06	2.22509e-05
	RND1	1.81861	3.06786e-35	7.8893e-35		SH3PXD2B	1.16236	5.19347e-09	2.23681e-08		GIPC2	-1.36049	1.20558e-06	4.41244e-06
	ZCCHC12	1.81855	4.29628e-46	1.41778e-45		DOCK8	1.16096	2.71824e-07	9.22771e-07		KLB	-1.36149	2.37163e-08	1.85447e-07
	KPNA2	1.81745	1.45149e-87	1.64237e-86		GDPD3	1.15953	1.31643e-05	3.48038e-05		TMPRSS15	-1.37072	0.000260223	0.000507074
	PNMA2	1.81717	6.99307e-45	2.24346e-44		SIPA1	1.15933	3.46193e-15	3.40187e-14		MT1G	-1.37226	3.75484e-07	1.67219e-06
	ITGAL	1.81688	1.25423e-35	3.25605e-35		TWIST2	1.15922	4.19499e-08	1.601e-07		PDK4	-1.37573	5.78792e-06	1.69397e-05
	CD83	1.81538	2.16949e-50	7.9281e-50		CD300LF	1.15824	1.46618e-07	5.16532e-07		LOC100129129	-1.3771	2.3961e-08	1.86998e-07
	AFAP1	1.81537	1.25592e-101	2.40559e-100		PRAG1	1.15822	5.06351e-14	4.23427e-13		DEFA5	-1.38417	0.0186055	0.0259666
	LPCAT4	1.81533	1.63095e-63	8.49788e-63		SPOCK2	1.15727	0.000227135	0.000497488		EPHX1	-1.39927	8.57481e-10	1.49644e-08
	MSN	1.81513	1.58533e-64	8.46437e-64		CD163L1	1.15699	3.26139e-07	1.09647e-06		GLS2	-1.40676	4.98969e-07	2.10987e-06
	PIM2	1.81444	2.16949e-75	1.60983e-74		PHACTR2	1.15425	2.4995e-15	2.50276e-14		HOMER2	-1.41048	0.000448076	0.000836525
	NFAM1	1.81357	2.11753e-46	7.02817e-46		DENND3	1.15412	5.73459e-13	4.17522e-12		IGFBP2	-1.41367	5.78377e-05	0.000129416
	TWSG1	1.81261	2.98797e-93	4.2018e-92		KLF2	1.1541	8.88753e-07	2.80128e-06		MEP1A	-1.41576	0.000315283	0.000604785
	FGD5	1.8123	1.18094e-81	1.09263e-80		SMYD3	1.15293	4.56759e-12	2.95397e-11		IAPP	-1.42422	0.0298618	0.0402023
	SLC2A3	1.80923	4.98455e-40	1.42561e-39		BLM	1.15253	5.64057e-08	2.10953e-07		MYRIP	-1.42482	1.87677e-10	4.71506e-09
	RRAS	1.80886	2.48502e-81	2.27484e-80		DEGS1	1.15176	2.50999e-18	3.92417e-17		KCNJ5	-1.42664	3.2977e-05	7.83786e-05
	TMSB4X	1.80881	1.07792e-63	5.64093e-63		CD2	1.15078	0.000162354	0.000363627		EPHX2	-1.42766	5.09036e-10	1.01575e-08
	GJA3	1.80874	1.60469e-27	3.48279e-27		PRDM8	1.15063	5.14717e-08	1.9348e-07		IL22RA1	-1.43756	6.09722e-05	0.000135498
	CNTNAP2	1.80775	1.12667e-24	2.31114e-24		TNFSF9	1.15061	2.37826e-05	6.03272e-05		BNIP3	-1.44242	6.18899e-06	1.79418e-05
	P2RY2	1.80773	1.6876e-38	4.66783e-38		FMO3	1.14906	0.00133379	0.00258254		PRSS3	-1.447	0.0308495	0.0414325
	SHF	1.80759	5.09615e-73	3.50554e-72		ERMN	1.14756	8.95862e-05	0.000208643		REEP1	-1.45001	1.20608e-07	6.6625e-07
	SAMD5	1.8073	2.00612e-47	6.81994e-47		ABCC5	1.14739	3.75877e-08	1.44257e-07		MT1M	-1.45638	1.17282e-06	4.3121e-06
	CDC42EP2	1.80708	1.46385e-72	9.92901e-72		TMEM44	1.1456	7.0123e-09	2.96757e-08		CTH	-1.46036	1.34135e-07	7.24899e-07
	ECM2	1.80652	3.2912e-51	1.22841e-50		PARD6G	1.14438	1.03005e-10	5.5692e-10		PIWIL2	-1.47824	1.5715e-07	8.24967e-07
	FPR1	1.80368	2.19471e-33	5.40272e-33		ZNF436	1.14392	5.60243e-13	4.08544e-12		HMGCS2	-1.4861	0.00226384	0.00370103
	SCIMP	1.80253	5.71645e-39	1.59648e-38		HCFC1R1	1.1438	5.9462e-13	4.31957e-12		IMPA2	-1.50988	0.000154893	0.000315892
	SLC52A1	1.80215	1.97504e-35	5.10007e-35		SMAD6	1.1437	1.02849e-07	3.71189e-07		DPP10-AS1	-1.52114	8.42129e-09	8.48607e-08
	IFI35	1.80104	6.39984e-91	8.19232e-90		C3	1.14335	2.47333e-05	6.25154e-05		NUCB2	-1.52911	7.15908e-07	2.85204e-06
	LRP1	1.80081	3.11578e-60	1.48149e-59		BHMT2	1.14299	1.69873e-06	5.14607e-06		TMEM97	-1.54152	0.000602679	0.00109555
	GPR18	1.80034	2.03293e-33	5.0116e-33		MAP7D1	1.14237	6.61723e-23	2.12488e-21		ATP4A	-1.54839	4.7875e-08	3.22696e-07
	C1QTNF2	1.80005	6.58045e-51	2.43855e-50		STIP1	1.14233	3.84705e-14	3.26283e-13		LOC285097	-1.58134	4.29834e-07	1.8727e-06
	GAS2L3	1.79869	2.91453e-63	1.50948e-62		YEATS2	1.14199	2.68065e-13	2.02519e-12		GATA4	-1.59147	8.94206e-08	5.26553e-07
	E2F7	1.79824	7.99363e-32	1.89896e-31		SAMD8	1.1414	1.27624e-12	8.82234e-12		NRG4	-1.60115	1.64879e-07	8.57283e-07
	B4GALT5	1.79795	1.15014e-100	2.14228e-99		GPR137B	1.14046	5.42653e-17	6.9148e-16		PDZK1	-1.60243	3.58533e-05	8.46169e-05
	GOLM1	1.7969	2.3829e-69	1.44997e-68		TWSG1	1.14008	1.1881e-16	1.43661e-15		P2RX1	-1.61469	1.414e-09	2.18255e-08
	KCTD17	1.79682	1.16444e-96	1.86514e-95		ABCG2	1.14007	9.41032e-06	2.54284e-05		BACE1	-1.61721	8.34946e-06	2.33138e-05
	RASSF2	1.79568	3.84767e-47	1.30093e-46		PARP14	1.13998	1.38626e-11	8.41415e-11		ERO1B	-1.62417	1.40703e-05	3.68546e-05
	ARHGAP23	1.79376	1.45188e-61	7.1777e-61		HLA-A	1.13971	1.1807e-12	8.22036e-12		PLCE1	-1.66016	9.14842e-07	3.49877e-06
	OMD	1.79243	4.13531e-24	8.37345e-24		FLI1	1.13953	1.31625e-07	4.67102e-07		SPACA3	-1.66683	1.43136e-08	1.26452e-07
	FUT7	1.79163	6.0053e-41	1.75928e-40		NFATC4	1.13857	5.44844e-08	2.04264e-07		SLC43A1	-1.66834	7.2564e-07	2.88284e-06
	OPCML	1.79122	2.47979e-30	5.71549e-30		VASH2	1.1377	8.08965e-12	5.07534e-11		LOC102723493	-1.69949	4.00218e-10	8.32372e-09
	CXCL3	1.79061	4.17483e-22	8.08306e-22		EPS8	1.13692	8.35645e-13	5.95958e-12		EPB41L4B	-1.70341	5.35722e-05	0.000120945
	WAS	1.79032	2.24338e-47	7.61983e-47		APOBEC3G	1.13633	3.31497e-07	1.11347e-06		FAM3B	-1.70594	0.00126729	0.0021681
	CTTNBP2NL	1.78981	1.62695e-106	3.88098e-105		TM6SF1	1.13417	6.52471e-07	2.09554e-06		GATM	-1.71332	0.000280389	0.000543377
	BTK	1.78678	5.6393e-41	1.65331e-40		CCR2	1.13414	0.000192893	0.000427305		SLC39A5	-1.72279	3.04279e-09	3.90492e-08
	ENO1	1.78635	2.95924e-74	2.10834e-73		TGFBR1	1.134	1.94978e-17	2.67863e-16		CBS	-1.73101	2.60356e-06	8.46265e-06
	SUSD3	1.78478	6.0097e-48	2.07156e-47		HLA-DMB	1.13334	1.32104e-07	4.68619e-07		CCKBR	-1.75737	9.88525e-08	5.68486e-07
	COL9A2	1.78437	1.39586e-43	4.34892e-43		SULT1B1	1.13097	0.000868874	0.00173662		TPST2	-1.7681	2.11765e-07	1.04915e-06
	ROR2	1.78343	6.74493e-54	2.69884e-53		ZNF860	1.12947	1.37144e-09	6.38804e-09		SLC1A2	-1.7842	2.1999e-05	5.46226e-05
	FAM81B	1.78336	5.21142e-24	1.05319e-23		AGMAT	1.12933	7.6528e-05	0.000180071		C5	-1.78863	7.0848e-09	7.45975e-08
	SORCS2	1.78234	6.70901e-44	2.10374e-43		PCDHB14	1.12815	1.00851e-07	3.64334e-07		ABAT	-1.79719	2.69763e-06	8.73408e-06
	RAET1E	1.78219	1.73986e-41	5.14842e-41		CDCA2	1.12551	1.44032e-06	4.40009e-06		CPA2	-1.80198	0.0335538	0.0447636
	IFIT3	1.78046	2.90849e-54	1.17495e-53		RNF24	1.12518	1.19024e-13	9.41991e-13		PAIP2B	-1.81299	3.86274e-09	4.7257e-08
	APOBEC3G	1.77994	1.55868e-72	1.05677e-71		HLA-DPB1	1.1244	3.54899e-07	1.18561e-06		AZGP1	-1.83564	0.000720675	0.00129108
	FBXO32	1.77983	3.33632e-58	1.50711e-57		PHLDA1	1.12416	6.9686e-09	2.94975e-08		CCDC110	-1.83708	9.2547e-08	5.3914e-07
	NANOS3	1.77928	5.2973e-44	1.66442e-43		SOX4	1.12408	1.2653e-15	1.31843e-14		GPHA2	-1.86729	9.68513e-08	5.59049e-07
	CGREF1	1.77912	3.91804e-47	1.32357e-46		IL18	1.12361	1.52943e-07	5.37485e-07		FGL1	-1.89437	0.000705895	0.00126686
	HSD17B14	1.77881	1.16432e-57	5.17392e-57		CPS1	1.12114	0.0138184	0.0224065		CUZD1	-1.90256	0.0256234	0.0348803
	PDCD1	1.77877	1.51443e-35	3.92696e-35		MAP3K6	1.12039	2.62344e-09	1.17685e-08		GP2	-1.92082	0.0224285	0.0308329
	APLN	1.7785	2.79449e-29	6.27803e-29		BAK1	1.12032	2.09478e-10	1.08952e-09		SLC16A10	-1.9246	2.69607e-07	1.27887e-06
	CNTN1	1.77767	5.84425e-37	1.56366e-36		LPCAT1	1.12027	2.80134e-09	1.25149e-08		LGALS2	-1.97732	4.55247e-09	5.33652e-08
	TNFRSF10A	1.77575	1.23535e-55	5.18442e-55		SLC1A3	1.11979	2.40343e-05	6.08987e-05		KIAA1324	-1.97861	5.35828e-05	0.000120956
	P3H2	1.77433	2.01836e-46	6.70331e-46		GAPDH	1.11942	3.41595e-17	4.49232e-16		RNF186	-2.01307	9.15517e-08	5.35352e-07
	IGFL4	1.774	2.99167e-31	7.035e-31		CCL7	1.11816	0.000110505	0.000253807		PNLIPRP1	-2.04234	0.0232624	0.0318815
	ADAMTSL1	1.77243	9.57874e-49	3.35688e-48		NXPE3	1.1173	6.06258e-12	3.86531e-11		ZG16	-2.07789	1.56513e-09	2.3395e-08
	PYGB	1.77057	7.35929e-81	6.60849e-80		LSP1	1.11622	4.02869e-09	1.75978e-08		DPP10	-2.10611	8.25285e-09	8.35388e-08
	FPR2	1.7704	1.07578e-19	1.9803e-19		ADGRA2	1.11618	2.02089e-09	9.21783e-09		TMEM52	-2.10639	6.59625e-08	4.10718e-07
	BAIAP2	1.76881	4.95129e-85	5.1066e-84		TTYH3	1.11591	7.06421e-16	7.63663e-15		CELP	-2.15703	0.00967469	0.01417
	GINS2	1.76833	3.59421e-55	1.48989e-54		CD84	1.11546	0.000649853	0.00132628		EGF	-2.25362	1.60462e-05	4.12902e-05
	IFIT2	1.76739	2.8208e-64	1.49631e-63		EHD3	1.1152	1.36469e-15	1.41559e-14		TRHDE	-2.25613	1.30589e-09	2.05496e-08
	ITGAM	1.76686	5.8797e-45	1.88901e-44		ANKRD50	1.11497	9.99639e-15	9.16907e-14		KLK1	-2.2569	0.000239882	0.000470346
	MAP1LC3B2	1.76567	1.87437e-54	7.62146e-54		C1QA	1.11402	6.9151e-07	2.21514e-06		PNLIPRP2	-2.29605	0.00706582	0.0105919
	FGL2	1.76494	4.9169e-42	1.47688e-41		FRMD5	1.11246	1.54325e-07	5.41927e-07		ERP27	-2.31577	0.00108725	0.00188503
	HVCN1	1.76427	7.03766e-60	3.30785e-59		NLRP2	1.11212	0.0176532	0.0279544		RBPJL	-2.35782	4.18516e-07	1.83228e-06
	BICD1	1.76384	2.218e-97	3.63505e-96		UBE2L6	1.11187	1.19164e-11	7.30976e-11		PSAT1	-2.377	1.04961e-08	9.96461e-08
	TM4SF1	1.76247	3.90777e-37	1.04952e-36		IYD	1.11179	0.000873689	0.00174549		PM20D1	-2.41557	2.76912e-08	2.08682e-07
	ULBP1	1.76224	5.94589e-28	1.3012e-27		SLC25A32	1.11153	1.41428e-16	1.69237e-15		ANPEP	-2.42622	4.53346e-06	1.37201e-05
	ACTG1	1.76206	6.40757e-71	4.10618e-70		FBLN1	1.11132	9.49195e-05	0.000220258		CELA2B	-2.44864	0.00454661	0.00705619
	TNFRSF1B	1.76158	4.25091e-65	2.30846e-64		DIAPH3	1.1112	1.52637e-07	5.3651e-07		PDIA2	-2.61614	1.40127e-05	3.67229e-05
	HTRA1	1.76111	1.57364e-61	7.76981e-61		RAB3B	1.11114	1.58246e-06	4.81201e-06		SYCN	-2.67481	0.00388847	0.00610332
	CCNA1	1.75968	5.48375e-38	1.50024e-37		PBK	1.11054	2.32884e-05	5.91549e-05		GNMT	-2.74551	2.80763e-07	1.32277e-06
	TMPRSS3	1.75749	6.7845e-36	1.77046e-35		SERPINE1	1.11053	0.00036958	0.000785172		TMED6	-2.76898	3.85523e-05	9.01745e-05
	TM4SF4	1.75725	2.57843e-20	4.79864e-20		C1orf216	1.11047	3.78965e-17	4.94502e-16		AQP8	-2.88069	2.63297e-05	6.40665e-05
	ITGA1	1.75533	2.39566e-78	1.97455e-77		HLA-DMA	1.11046	7.04055e-08	2.59941e-07		TEX11	-2.91789	6.39473e-06	1.84771e-05
	LZTS1	1.75492	5.41997e-57	2.36523e-56		IL7	1.10918	7.32184e-11	4.01874e-10		SERPINI2	-2.97325	0.000865217	0.00152939
	LPCAT2	1.75461	4.79829e-70	2.9875e-69		CCL3	1.10918	0.000168837	0.000376954		CTRL	-3.00886	0.000373283	0.000708031
	CCDC153	1.75393	4.49749e-49	1.59012e-48		SLC39A10	1.10848	2.51999e-16	2.8918e-15		ALB	-3.19196	0.000266578	0.000518056
	STEAP1	1.75327	3.22748e-49	1.14553e-48		PIK3CG	1.10766	1.64041e-08	6.59881e-08
	TSHZ2	1.75317	2.87894e-60	1.37098e-59		FOXD1	1.10601	0.00174797	0.003316
	BTNL3	1.75288	8.38135e-12	1.27649e-11		SEMA4B	1.10477	5.98509e-06	1.67209e-05
	MYADM	1.75261	3.01951e-78	2.47432e-77		CARD19	1.10433	2.77031e-15	2.75301e-14
	RHEBL1	1.7519	5.65982e-46	1.86301e-45		TUBA1B	1.10414	7.20144e-24	2.71362e-22
	SERTAD3	1.75115	5.96534e-106	1.39099e-104		IGDCC4	1.10397	3.61311e-05	8.91283e-05
	PDE4C	1.75036	4.45938e-24	9.02378e-24		LTB	1.10349	0.00118811	0.00232361
	FHOD3	1.74905	2.0444e-39	5.75296e-39		VNN2	1.10318	0.00223925	0.00417674
	BNC2	1.74901	1.0885e-42	3.32341e-42		SH3BGRL3	1.10266	1.34294e-14	1.20839e-13
	AOAH	1.74774	2.02556e-38	5.59465e-38		SPP1	1.10138	0.000227907	0.000499001
	SSPN	1.74752	9.23392e-63	4.70561e-62		PTPRD	1.10129	2.07988e-05	5.32043e-05
	KLF2	1.74711	3.20385e-45	1.03682e-44		GLB1L	1.10091	1.20852e-08	4.94769e-08
	SIGLEC8	1.74544	1.21848e-27	2.65087e-27		FAM102B	1.10082	1.5075e-18	2.44377e-17
	MS4A6A	1.74505	2.82024e-39	7.91326e-39		KIF15	1.10081	8.82734e-07	2.78374e-06
	SLC12A2	1.74447	6.20822e-59	2.84827e-58		P2RY2	1.10069	1.89954e-07	6.58772e-07
	THBS1	1.7444	2.2399e-24	4.56403e-24		CNN2	1.09912	7.18975e-16	7.76324e-15
	TNFAIP8L2	1.74434	7.72115e-43	2.36625e-42		SLFN5	1.0987	1.09186e-06	3.39511e-06
	CAP1	1.74397	1.89157e-102	3.72872e-101		SPRED1	1.09802	3.40219e-18	5.22613e-17
	EFNA3	1.74369	1.19091e-36	3.1662e-36		STC1	1.09801	0.000135856	0.000307936
	CABP4	1.74171	7.33857e-41	2.14543e-40		TMEM204	1.09793	4.32334e-09	1.88003e-08
	INPP5D	1.74154	8.64464e-50	3.10652e-49		GPR18	1.09691	0.00221204	0.00413099
	PIK3IP1	1.73972	1.05027e-74	7.59763e-74		FAM83B	1.09663	3.74997e-07	1.24842e-06
	SAMSN1	1.73911	1.00828e-42	3.0809e-42		ODF2L	1.09653	7.63254e-12	4.7967e-11
	IL18	1.73796	3.34856e-46	1.10691e-45		BHLHE41	1.09589	6.03054e-07	1.94869e-06
	PCDH1	1.73741	1.89383e-70	1.1925e-69		TMEM255A	1.09579	1.40725e-05	3.70187e-05
	CHST11	1.73709	5.87082e-48	2.02459e-47		ELOVL4	1.09532	4.74983e-14	3.99185e-13
	ST6GAL1	1.73652	4.61767e-52	1.75725e-51		DNMT1	1.09478	7.17594e-14	5.87047e-13
	LDLRAD4	1.73639	1.1743e-73	8.23436e-73		JUP	1.09443	2.05727e-08	8.1654e-08
	SLA2	1.73638	7.08313e-48	2.43564e-47		MS4A4A	1.09443	1.20014e-06	3.71118e-06
	RARB	1.73549	7.13201e-74	5.02374e-73		RIPK2	1.09322	7.36442e-12	4.63451e-11
	KLF4	1.73495	1.82775e-57	8.08272e-57		STAC	1.09305	0.000155707	0.000349457
	ADAM23	1.7334	9.9256e-51	3.66246e-50		POLE2	1.09281	6.61081e-07	2.1206e-06
	FASLG	1.73232	6.96152e-36	1.81574e-35		CD209	1.09245	0.000696464	0.001415
	MEGF10	1.73169	4.64916e-31	1.08816e-30		CALCRL	1.0915	7.49168e-06	2.05537e-05
	MX2	1.73103	1.41026e-51	5.30569e-51		ALDOA	1.09119	3.96255e-11	2.26235e-10
	PCOLCE2	1.72999	6.88028e-28	1.50357e-27		CYB5R2	1.09074	1.04316e-07	3.76189e-07
	FGF18	1.72979	1.17082e-43	3.65365e-43		BHLHE22	1.08962	0.000578731	0.00119007
	PLB1	1.72963	2.50038e-70	1.56998e-69		UPP1	1.08724	4.7096e-09	2.03887e-08
	CD244	1.72866	1.6522e-34	4.17899e-34		SIRPA	1.08656	1.6993e-11	1.02026e-10
	SGIP1	1.72699	8.93163e-54	3.56554e-53		MINDY2	1.08646	1.07166e-10	5.78573e-10
	JPH2	1.72698	2.52461e-32	6.07069e-32		SFT2D2	1.08581	6.80997e-11	3.75341e-10
	FOXF1	1.72629	1.73207e-53	6.84945e-53		RASL12	1.08443	2.87803e-09	1.28357e-08
	THEMIS	1.72511	2.51704e-28	5.54968e-28		RCN3	1.08415	4.87404e-10	2.41023e-09
	FMN1	1.72418	1.14549e-76	8.85481e-76		CPNE2	1.08414	1.0752e-16	1.3078e-15
	SPRY4	1.72392	4.25202e-93	5.9471e-92		APELA	1.08349	0.000658418	0.00134272
	SOWAHD	1.7228	2.46769e-42	7.46546e-42		KIF3C	1.08087	1.80939e-13	1.39551e-12
	HMSD	1.72225	3.48409e-33	8.52951e-33		TRIP13	1.08084	7.63164e-05	0.000179641
	AGMAT	1.72222	3.15709e-39	8.85203e-39		ZNF367	1.08076	6.22315e-07	2.00776e-06
	IKZF1	1.72092	3.57856e-34	8.98134e-34		C18orf54	1.08072	4.70475e-10	2.33518e-09
	CHST13	1.72067	1.93398e-27	4.1893e-27		FUT11	1.08062	1.08944e-12	7.62818e-12
	MAL2	1.71935	1.00137e-51	3.78661e-51		FUT2	1.08054	0.00145486	0.00279905
	ALDOC	1.7183	1.69296e-55	7.08381e-55		COL14A1	1.08041	0.00215349	0.00402858
	ULBP3	1.71773	1.34255e-44	4.27181e-44		SLC9A9	1.07967	5.79914e-07	1.87884e-06
	EHBP1L1	1.71751	8.87059e-87	9.77085e-86		ASPHD1	1.07917	0.000254876	0.00055476
	UPK2	1.71746	3.81364e-19	6.9235e-19		SOCS1	1.07873	1.07714e-08	4.45329e-08
	ZFPM2	1.71694	9.93688e-49	3.47925e-48		LAX1	1.07869	0.000141866	0.00032059
	ANK1	1.71541	4.66451e-32	1.11491e-31		CCK	1.07835	0.000685748	0.00139517
	OR51E1	1.71388	1.04365e-37	2.83872e-37		ANXA3	1.07825	1.32968e-05	3.51083e-05
	BCAS4	1.71345	1.81312e-64	9.66398e-64		HAUS8	1.07791	2.53557e-10	1.30083e-09
	PRKCB	1.71342	3.49551e-29	7.83028e-29		MPEG1	1.07767	8.8909e-06	2.4145e-05
	DPYSL2	1.71341	1.45005e-97	2.39667e-96		GINS4	1.07764	9.00388e-07	2.83647e-06
	C8B	1.71272	1.82486e-21	3.48246e-21		CTSA	1.07747	8.51376e-18	1.23973e-16
	LCP2	1.7119	1.74546e-50	6.3936e-50		TNS4	1.07557	8.74472e-05	0.000204021
	PRF1	1.71162	7.38148e-44	2.31134e-43		MDFIC	1.07505	1.22808e-12	8.53418e-12
	PDE4B	1.71058	8.1971e-49	2.87982e-48		ARNTL	1.07503	3.77452e-07	1.25595e-06
	CD69	1.71023	7.45194e-29	1.65903e-28		CMPK2	1.07447	5.23316e-05	0.000125847
	ARRDC5	1.70909	1.4106e-43	4.39397e-43		RIPK3	1.0744	5.85879e-08	2.18671e-07
	CYBRD1	1.70847	2.9935e-47	1.01478e-46		THBS4	1.07418	0.019946	0.0312634
	PURG	1.70691	5.77511e-48	1.99202e-47		PLSCR1	1.07368	3.13816e-15	3.0969e-14
	TMCC3	1.70649	5.67837e-75	4.15995e-74		RASAL2	1.07283	1.46567e-11	8.86412e-11
	KMO	1.70641	3.53096e-35	9.0742e-35		ENC1	1.07082	3.07929e-10	1.56241e-09
	SHANK1	1.70609	3.38135e-38	9.29484e-38		PREX1	1.07051	4.67692e-07	1.53683e-06
	MR1	1.70595	1.13428e-97	1.88276e-96		ADAM10	1.06892	3.12628e-14	2.68357e-13
	CSF2RB	1.70589	2.56209e-38	7.06402e-38		SLC20A1	1.06852	1.72612e-09	7.94394e-09
	ANKRD45	1.7044	1.97582e-35	5.10126e-35		BAIAP2L1	1.06815	7.36885e-05	0.000173743
	UBE2L6	1.70371	2.34535e-82	2.22694e-81		MPZL1	1.06773	2.48311e-19	4.48612e-18
	SLC39A4	1.69931	3.75318e-36	9.86533e-36		MICB	1.06771	2.93358e-07	9.91138e-07
	ZNF683	1.6982	2.66518e-26	5.64044e-26		FJX1	1.06766	3.26585e-05	8.10929e-05
	CYTIP	1.69708	1.79928e-39	5.06961e-39		AOC3	1.06726	2.0233e-06	6.05383e-06
	DTHD1	1.6959	2.25983e-26	4.7904e-26		PIGW	1.06694	4.95961e-11	2.79275e-10
	C3orf70	1.69577	4.11864e-57	1.80545e-56		UNC5B	1.06674	7.47317e-10	3.58961e-09
	TMEM54	1.69494	1.35154e-76	1.04062e-75		KATNAL1	1.0665	1.88593e-11	1.12546e-10
	JUP	1.69436	1.94013e-67	1.12216e-66		TUB	1.06612	3.65802e-06	1.05485e-05
	CLEC9A	1.69324	2.02551e-35	5.22694e-35		PTPN12	1.0658	3.388e-21	8.05096e-20
	ADAMTSL5	1.69321	6.32412e-33	1.54095e-32		LRFN4	1.0656	2.28934e-10	1.18338e-09
	EHD3	1.69272	4.5592e-81	4.13224e-80		EHD1	1.0654	3.05048e-12	2.01229e-11
	SASH3	1.69215	2.17898e-35	5.6211e-35		CHST2	1.06433	4.9604e-07	1.62334e-06
	KCNJ2	1.69077	1.00518e-44	3.21282e-44		EOGT	1.06416	3.32152e-14	2.84191e-13
	KCNK13	1.68948	2.5537e-34	6.42889e-34		TXNRD1	1.06412	1.85631e-13	1.42872e-12
	CD14	1.68946	7.37508e-50	2.65582e-49		EZH2	1.06374	7.44506e-08	2.73836e-07
	NUDT1	1.68908	1.57926e-81	1.45425e-80		USP54	1.06337	4.20823e-07	1.39074e-06
	CTSC	1.68828	1.9596e-70	1.23341e-69		AUTS2	1.06327	2.44144e-08	9.63223e-08
	TRIM69	1.68715	5.17917e-81	4.67237e-80		RAB8B	1.06291	1.11937e-19	2.12634e-18
	ALOX15B	1.68583	1.60082e-16	2.7327e-16		NDP	1.06271	4.87629e-05	0.000118049
	SCARA3	1.68536	1.13565e-48	3.97184e-48		DHCR24	1.06116	3.75306e-06	1.08124e-05
	EPHA3	1.68466	5.55405e-38	1.51894e-37		MS4A8	1.06051	0.00626538	0.0107914
	KCTD12	1.68381	6.10606e-57	2.65644e-56		SLITRK3	1.0604	0.000555572	0.00114513
	EZR	1.68273	3.52625e-66	1.97707e-65		STRIP2	1.0602	7.12682e-05	0.000168441
	DOCK2	1.68244	4.22589e-36	1.10854e-35		PIK3IP1	1.05941	5.86981e-10	2.8672e-09
	DDAH2	1.68226	6.20551e-81	5.58209e-80		APOL6	1.05901	1.76059e-11	1.05441e-10
	OLFML1	1.68219	3.39301e-50	1.23212e-49		MACC1	1.05895	0.000162356	0.000363627
	TSPAN11	1.68124	4.6446e-34	1.1625e-33		NAPRT	1.05875	2.88925e-05	7.23448e-05
	ABCG5	1.67944	9.54317e-28	2.08111e-27		FAM83H	1.05744	6.4615e-06	1.79731e-05
	IFNGR2	1.67729	1.61459e-102	3.19081e-101		ZCCHC24	1.0571	3.75092e-06	1.08079e-05
	CCR1	1.67689	2.34571e-34	5.91389e-34		STX6	1.05687	3.46573e-23	1.1468e-21
	ABCG2	1.67645	1.53273e-45	4.99971e-45		CD180	1.05578	9.83411e-07	3.07871e-06
	RFX8	1.67612	1.40972e-29	3.19239e-29		NMI	1.05514	1.00926e-16	1.23166e-15
	SEMA3D	1.6757	5.68604e-24	1.14806e-23		PARP9	1.05498	9.57822e-10	4.54741e-09
	KRT8	1.6751	2.39442e-34	6.03377e-34		SLC15A3	1.05421	1.28193e-09	5.99442e-09
	MSRB3	1.67448	7.69715e-51	2.84694e-50		EMP2	1.05141	1.89872e-09	8.68847e-09
	IL23A	1.67177	1.96445e-45	6.38786e-45		HOMER3	1.05074	2.4185e-13	1.83464e-12
	KIF3C	1.67135	2.29706e-72	1.54592e-71		MAFF	1.05065	9.72353e-07	3.0471e-06
	CYP27A1	1.66935	7.51111e-66	4.16027e-65		NCKAP1L	1.0506	8.7658e-07	2.76575e-06
	XKRX	1.66716	7.9749e-31	1.8554e-30		FAM177B	1.05021	0.0205585	0.0321198
	TENM2	1.66712	2.32897e-33	5.7296e-33		PCDHB7	1.05	4.0249e-11	2.29653e-10
	BHLHE41	1.66687	1.96338e-58	8.92359e-58		ATP10A	1.04978	2.32796e-09	1.05326e-08
	TMEM169	1.66393	1.11723e-48	3.9083e-48		DBN1	1.04973	3.01232e-11	1.74739e-10
	ZNF474	1.66288	1.13073e-32	2.73929e-32		GRN	1.04948	5.14896e-12	3.31025e-11
	GNAI2	1.66269	9.55543e-103	1.90777e-101		PROCR	1.04911	5.12635e-06	1.44685e-05
	E2F3	1.66209	3.58521e-86	3.84822e-85		RND1	1.04873	0.00100477	0.00198418
	DNTTIP1	1.66194	1.36586e-94	2.03675e-93		RBMS1	1.04797	1.77944e-19	3.27573e-18
	PSORS1C2	1.66095	1.10894e-23	2.22632e-23		CRLF3	1.04744	9.40144e-17	1.15341e-15
	MYO1G	1.66084	4.14792e-43	1.27824e-42		TRAT1	1.04673	0.000510981	0.00105961
	MAP4K4	1.65964	1.14035e-108	2.98584e-107		SGCB	1.04669	5.74593e-16	6.29632e-15
	SYTL3	1.65861	5.50038e-53	2.13975e-52		TCF4	1.04618	1.13514e-09	5.34264e-09
	CPED1	1.65786	6.87621e-40	1.95585e-39		SFXN3	1.04552	1.01146e-12	7.11724e-12
	XRCC4	1.65763	4.71689e-62	2.3711e-61		TOMM40L	1.04537	2.62416e-15	2.61905e-14
	SELP	1.65648	1.52425e-30	3.52882e-30		NOTCH3	1.04496	2.50173e-11	1.46641e-10
	APOBEC3H	1.65589	3.18441e-37	8.58208e-37		WASF1	1.04447	4.1366e-11	2.35663e-10
	GINS4	1.65588	2.38881e-49	8.5077e-49		MGAT4B	1.04436	1.88582e-13	1.44962e-12
	MICB	1.65385	1.20129e-47	4.10901e-47		RNF213	1.0437	8.17257e-08	2.98986e-07
	LIPM	1.65383	4.68005e-19	8.48256e-19		GAN	1.04315	1.09473e-08	4.51688e-08
	PTGS1	1.6536	9.14217e-58	4.0765e-57		MR1	1.04	7.50988e-13	5.39123e-12
	TNNT1	1.65335	2.51554e-10	3.6927e-10		VSTM4	1.03877	3.31879e-09	1.46739e-08
	ECEL1	1.65331	1.2539e-25	2.62228e-25		CHEK2	1.03862	2.91132e-12	1.92669e-11
	KLHL25	1.65259	2.58946e-79	2.19118e-78		GRK5	1.03836	6.13426e-10	2.98926e-09
	HEPHL1	1.65245	2.22669e-25	4.63797e-25		PRICKLE1	1.03826	3.06269e-06	8.9364e-06
	SLA	1.65209	5.77562e-34	1.44186e-33		FGB	1.03692	0.0289492	0.0439679
	LILRA5	1.65033	2.88132e-29	6.4684e-29		STYK1	1.03647	3.95962e-05	9.72343e-05
	TRIL	1.65033	3.05822e-50	1.11314e-49		CACNA2D4	1.03637	1.32505e-07	4.69863e-07
	CHN1	1.64733	9.96107e-62	4.94492e-61		TIGD1	1.03626	3.22153e-12	2.11907e-11
	MAOB	1.64589	1.53196e-53	6.06891e-53		CD3G	1.03618	0.000222105	0.000487232
	TDGF1	1.64563	2.38277e-25	4.95938e-25		PPEF1	1.03557	4.89046e-07	1.60244e-06
	BPNT1	1.64517	1.58258e-115	5.50647e-114		CYBA	1.0345	2.50747e-11	1.46838e-10
	CALD1	1.64393	3.93529e-45	1.26956e-44		PIM2	1.03392	4.06466e-05	9.96016e-05
	AUNIP	1.64326	1.17856e-39	3.33639e-39		TM4SF1	1.0322	6.51383e-07	2.0924e-06
	IGFBP4	1.64309	1.10469e-45	3.61254e-45		EVI2B	1.03213	8.90431e-06	2.41743e-05
	VSIG10L	1.64136	3.06148e-43	9.46247e-43		DNAJB1	1.03184	4.13911e-07	1.36864e-06
	TAGLN2	1.63918	2.30387e-73	1.60108e-72		FAM43A	1.03045	2.87656e-09	1.28323e-08
	ETV4	1.63806	2.2269e-34	5.61526e-34		CLCN4	1.0297	1.14896e-05	3.06744e-05
	TGFB1I1	1.63688	5.83362e-63	2.9944e-62		TP53RK	1.02942	1.34397e-16	1.61242e-15
	DSC3	1.6367	7.29975e-18	1.28445e-17		TRAM2	1.02926	6.9186e-13	4.99004e-12
	ENDOD1	1.6357	1.4571e-91	1.92542e-90		TSC22D1	1.02883	2.01319e-17	2.75142e-16
	OTOA	1.63543	1.32477e-31	3.13609e-31		SLC6A8	1.0277	0.000236094	0.000516192
	CYP2W1	1.63523	5.20811e-20	9.64192e-20		TMTC2	1.02747	2.07739e-08	8.23994e-08
	AGT	1.63412	3.22027e-22	6.25278e-22		NEDD4	1.02712	8.1644e-15	7.60199e-14
	LRRC4C	1.6336	9.68292e-41	2.82284e-40		NPSR1	1.02618	0.0193794	0.0304711
	NOS2	1.63346	2.71512e-25	5.64021e-25		UBALD2	1.02599	1.13925e-07	4.08211e-07
	SKIL	1.63297	2.76282e-76	2.10948e-75		TBC1D10A	1.0259	1.87941e-20	3.9841e-19
	CGB7	1.63253	8.62393e-20	1.59127e-19		ITPRIPL2	1.02565	3.1259e-23	1.04559e-21
	MMEL1	1.6307	1.0441e-30	2.42552e-30		PDE9A	1.02561	3.82382e-08	1.46631e-07
	ADORA2B	1.62974	2.65832e-37	7.17046e-37		SGMS2	1.02511	1.14535e-11	7.05161e-11
	FZD10	1.62959	3.10923e-36	8.1893e-36		TGFA	1.02426	1.63094e-06	4.95128e-06
	ADGRL3	1.62779	2.0532e-33	5.05915e-33		C12orf56	1.02424	0.000860695	0.00172251
	CSF1R	1.62553	1.02715e-34	2.61076e-34		TM4SF20	1.02391	0.0253887	0.0390224
	CDC42EP5	1.62539	9.85105e-39	2.74085e-38		GJB5	1.02332	0.000407824	0.000859793
	AMZ1	1.62362	1.99117e-35	5.13917e-35		BMPR2	1.02327	2.66113e-16	3.03678e-15
	MB21D2	1.62341	3.8905e-87	4.34068e-86		TFRC	1.02309	7.12928e-10	3.43515e-09
	CAMK1G	1.62266	1.76843e-45	5.75887e-45		CDYL	1.02271	7.82991e-20	1.5202e-18
	SERPIND1	1.62219	1.88265e-19	3.44036e-19		CBLC	1.02103	1.68779e-05	4.39045e-05
	P2RY13	1.62134	4.51603e-27	9.70537e-27		LRRN4CL	1.0207	4.08433e-06	1.16992e-05
	ALOXE3	1.62124	1.67965e-23	3.35996e-23		RECK	1.02055	2.03005e-06	6.07044e-06
	IGFBP7	1.62124	2.17349e-52	8.33232e-52		BAG2	1.02004	7.66787e-07	2.4406e-06
	DCN	1.62029	3.3769e-28	7.42871e-28		CACNA1D	1.01986	0.000215594	0.000474008
	RUFY4	1.62005	3.92232e-26	8.27956e-26		TMEM92	1.01898	5.30569e-06	1.49473e-05
	PDE4D	1.61997	2.08941e-61	1.02772e-60		LRP12	1.01854	2.50736e-11	1.46838e-10
	LAIR1	1.61988	3.38584e-37	9.11388e-37		ADGRL4	1.01851	1.67321e-09	7.71197e-09
	TNFRSF11A	1.61971	1.04325e-46	3.48564e-46		LRRC6	1.01813	4.47889e-05	0.000109101
	TSC22D1	1.61953	2.45243e-103	5.07892e-102		IRF6	1.01798	0.000448591	0.000938986
	FAM180A	1.6187	2.17681e-36	5.76174e-36		TNFAIP8L1	1.01736	1.11176e-15	1.173e-14
	LRP8	1.61847	1.81652e-53	7.17246e-53		KIF21B	1.01718	1.28536e-07	4.56664e-07
	GALE	1.6177	4.39063e-52	1.67207e-51		PLA2R1	1.01711	2.20788e-07	7.59148e-07
	MAEL	1.61546	4.37242e-34	1.09525e-33		IL4I1	1.01694	7.08992e-05	0.000167638
	MGP	1.61317	1.09882e-31	2.60439e-31		HVCN1	1.01492	1.3342e-07	4.72925e-07
	TM4SF19	1.61175	1.33878e-27	2.90934e-27		SCUBE3	1.01488	0.000108838	0.00025029
	SKA1	1.61089	2.17931e-36	5.76736e-36		MS4A7	1.01422	0.00017435	0.000388464
	TNFSF13B	1.61042	2.40919e-50	8.79579e-50		ESPL1	1.01334	1.35471e-08	5.50348e-08
	CLTB	1.61039	4.06035e-74	2.88228e-73		SLC2A9	1.01305	1.62168e-07	5.68281e-07
	SPINK5	1.61038	5.49309e-22	1.06116e-21		FAM20C	1.01198	2.13609e-11	1.26494e-10
	DCBLD2	1.60969	1.07356e-44	3.42856e-44		ABRACL	1.01117	2.99742e-14	2.58136e-13
	FCGR2B	1.60956	6.59807e-28	1.4423e-27		S100A8	1.01067	0.0087386	0.0146962
	RELN	1.60956	1.7918e-19	3.27741e-19		DDIT4L	1.00985	0.00019429	0.000430294
	ITIH3	1.60921	8.25261e-40	2.34349e-39		H2AC6	1.0098	0.000426004	0.000895155
	CACNA2D1	1.60788	1.79608e-52	6.90251e-52		WDFY4	1.00941	6.90511e-05	0.000163519
	FKBP7	1.60684	3.47112e-80	3.04664e-79		EPHB2	1.00892	1.25366e-07	4.45916e-07
	FZD2	1.60582	7.13942e-51	2.64254e-50		SEMA7A	1.00887	5.05882e-06	1.4291e-05
	ARHGAP27	1.60433	1.87297e-62	9.48868e-62		SIGLEC10	1.00873	2.22549e-05	5.66856e-05
	TMEM71	1.60268	1.59364e-41	4.72112e-41		TRIM6	1.00857	2.48282e-08	9.78293e-08
	ASS1	1.6024	3.00971e-57	1.32494e-56		PTGFRN	1.00803	4.66882e-10	2.31797e-09
	NAP1L3	1.60234	7.33313e-44	2.29666e-43		DNTTIP1	1.00759	1.41185e-08	5.72556e-08
	DPP4	1.60222	4.93854e-36	1.29374e-35		PLCB4	1.00752	0.000212561	0.000467898
	ZNF703	1.6006	1.1879e-73	8.326e-73		NAV3	1.00742	0.000109691	0.000252127
	CHSY1	1.60012	2.53891e-78	2.0893e-77		IFNGR2	1.00645	6.12803e-19	1.05156e-17
	RNF19B	1.59982	4.47076e-103	9.16122e-102		PON2	1.00624	1.64804e-07	5.76969e-07
	ALG1L	1.59969	3.90073e-18	6.90901e-18		THSD4	1.00534	3.74196e-07	1.24647e-06
	MYH11	1.5987	1.2584e-20	2.35693e-20		DUSP6	1.00503	7.56287e-08	2.77892e-07
	FLRT3	1.59747	3.30937e-33	8.10816e-33		CSTF2	1.00428	1.1472e-12	7.9932e-12
	AKAP12	1.59639	6.5272e-38	1.78351e-37		LHFPL6	1.00244	2.67985e-07	9.10746e-07
	ST8SIA1	1.59516	1.07163e-34	2.72248e-34		SLC6A1	1.00239	4.24402e-07	1.40157e-06
	KREMEN2	1.59493	4.67316e-25	9.66769e-25		SAMD9L	1.00233	3.12172e-05	7.7723e-05
	PROCR	1.5944	6.14155e-61	2.98405e-60		HDGFL3	1.00204	5.79497e-10	2.83289e-09
	CCDC3	1.59432	5.80478e-47	1.95035e-46		MYB	1.00185	5.33625e-05	0.000128142
	APOL4	1.5926	2.01683e-34	5.09299e-34		CD72	1.00184	5.71377e-05	0.00013671
	ARL4D	1.59253	4.5692e-46	1.50689e-45		ADGRE5	1.00154	2.56542e-09	1.15363e-08
	SLC37A1	1.5911	1.9265e-88	2.24441e-87		PLA2G4A	1.00095	3.33341e-05	8.26481e-05
	MCU	1.59074	6.25843e-75	4.58059e-74		PDGFRA	1.0009	2.49686e-06	7.38105e-06
	GAD1	1.58991	2.11423e-23	4.22331e-23		SLC12A2	1.00086	3.7214e-05	9.16894e-05
	SLC37A2	1.58946	1.34245e-38	3.7231e-38		TBX2	1.00016	9.92547e-09	4.12571e-08
	UNC5C	1.58891	7.12772e-51	2.63883e-50		PPP3R1	1.0001	5.86644e-11	3.26455e-10
	HACD4	1.58819	9.49176e-58	4.22995e-57		GSN	1.00001	1.52498e-08	6.15189e-08
	BCL10	1.58795	8.36041e-85	8.54894e-84		MYOM2	-1.0002	2.61227e-12	1.7375e-11
	PDZD3	1.58788	9.76738e-15	1.60245e-14		MCRIP2	-1.00026	3.71618e-08	1.428e-07
	CORO1C	1.58764	5.073e-87	5.63574e-86		IDH2	-1.0003	5.70926e-10	2.79247e-09
	STAP1	1.58689	5.32231e-20	9.85217e-20		LTA	-1.00068	2.24625e-22	6.53056e-21
	RGS18	1.5858	2.65273e-29	5.96471e-29		C7	-1.0011	0.0295547	0.0448102
	MYLK	1.58392	2.1902e-34	5.52363e-34		DDX11L2	-1.00134	3.29002e-19	5.85795e-18
	PERP	1.58336	1.41994e-67	8.24659e-67		JAG2	-1.00134	4.68666e-11	2.64713e-10
	PKD2L1	1.58208	3.24974e-29	7.28498e-29		KLHDC1	-1.0017	1.13878e-07	4.08121e-07
	NLRP3	1.58206	1.46568e-37	3.97137e-37		CADPS2	-1.00192	8.71011e-10	4.14921e-09
	STEAP1B	1.58171	3.93688e-34	9.87267e-34		GRB7	-1.00195	4.99261e-06	1.41278e-05
	PHEX	1.58118	2.69607e-36	7.12038e-36		NT5DC1	-1.00196	7.4422e-11	4.08359e-10
	RGS7BP	1.58093	5.04467e-27	1.0828e-26		COL4A3	-1.00209	1.73928e-05	4.51105e-05
	XXYLT1	1.58051	2.36714e-109	6.4028e-108		NEK8	-1.00241	6.69252e-18	9.9174e-17
	DLL4	1.57953	2.03005e-51	7.60987e-51		SPATA33	-1.00245	2.02452e-24	8.48684e-23
	CCDC74A	1.57937	4.68301e-60	2.21181e-59		CAPN15	-1.00258	3.16733e-13	2.37634e-12
	PBX4	1.5789	1.28363e-42	3.91072e-42		CAMKK1	-1.00327	2.14847e-07	7.39133e-07
	LMO7	1.57857	8.63005e-67	4.90403e-66		SERINC4	-1.00471	2.324e-20	4.89285e-19
	YWHAZ	1.57771	4.30228e-88	4.94555e-87		SCG5	-1.00471	0.00838664	0.0141442
	PTPRO	1.57723	1.13007e-36	3.00701e-36		CCT6B	-1.00476	3.53443e-09	1.55751e-08
	TLR10	1.57696	1.20244e-21	2.30401e-21		CDH4	-1.00497	6.33224e-21	1.43458e-19
	LGMN	1.57666	2.93212e-91	3.7971e-90		SYNE2	-1.00546	1.58049e-09	7.30997e-09
	PRRG4	1.57617	6.83261e-66	3.78851e-65		MYH7	-1.00592	1.10198e-22	3.3743e-21
	ADAM22	1.57566	1.09504e-50	4.03201e-50		SLC5A10	-1.00677	9.35096e-27	5.67948e-25
	MLLT3	1.57564	6.69104e-83	6.46371e-82		LINC01547	-1.00679	2.18953e-22	6.38664e-21
	MCM6	1.57553	3.81188e-97	6.20147e-96		CLEC4F	-1.00746	1.23241e-22	3.73036e-21
	MS4A4A	1.57544	5.41924e-32	1.29312e-31		SIVA1	-1.00836	3.43985e-21	8.16368e-20
	MAF	1.57533	2.04673e-62	1.03555e-61		UCK1	-1.00848	8.03162e-21	1.80189e-19
	PTK7	1.57456	3.90409e-62	1.96506e-61		CYP1A2	-1.00902	6.69257e-25	3.01394e-23
	PPP1R18	1.57417	7.93509e-60	3.72516e-59		44256	-1.00931	3.69475e-06	1.06494e-05
	LXN	1.5733	3.16663e-77	2.49877e-76		TMEM18	-1.00934	4.04058e-16	4.50243e-15
	JSRP1	1.57184	9.16559e-26	1.92093e-25		MYBL2	-1.00999	3.17918e-11	1.83899e-10
	ARHGAP25	1.57101	2.25063e-49	8.02477e-49		NLE1	-1.01032	2.53459e-12	1.68948e-11
	ITGAX	1.57023	5.52852e-33	1.34878e-32		TRAF5	-1.01033	2.34665e-09	1.06145e-08
	SLC47A1	1.56985	2.04703e-35	5.28159e-35		GRK3	-1.01152	5.68978e-07	1.84568e-06
	PMP22	1.56945	6.41458e-55	2.63791e-54		FOLR1	-1.01165	0.0078431	0.0132882
	MCM2	1.56916	8.23326e-63	4.20394e-62		DEFB119	-1.01324	6.84656e-26	3.5678e-24
	STS	1.56892	2.31469e-67	1.33582e-66		PDIK1L	-1.01369	4.82843e-15	4.66277e-14
	SPAG5	1.56776	6.73995e-63	3.45165e-62		CHCHD5	-1.01384	1.41754e-15	1.4663e-14
	SPIB	1.56664	6.89006e-16	1.15787e-15		CACHD1	-1.01414	6.38369e-08	2.36921e-07
	MACROD2	1.56601	1.97936e-35	5.10953e-35		UNC80	-1.01446	6.70466e-05	0.000159038
	DLGAP1	1.56536	2.3306e-20	4.34158e-20		STX19	-1.01454	6.4969e-06	1.80634e-05
	GABRA2	1.5639	3.15233e-16	5.346e-16		LEAP2	-1.01462	1.18915e-08	4.87595e-08
	PPP1R1C	1.56283	7.93397e-35	2.02125e-34		TMEM63C	-1.01481	5.04658e-14	4.22202e-13
	CLIC5	1.56248	2.67131e-42	8.07519e-42		EIF4B	-1.01483	5.48197e-19	9.45972e-18
	APCDD1L	1.56228	4.00766e-21	7.5958e-21		FAM86C1	-1.01612	5.49e-17	6.98603e-16
	KCNK7	1.56004	7.20626e-33	1.75178e-32		ABHD14B	-1.01616	1.58772e-13	1.23355e-12
	C3AR1	1.55964	9.35895e-33	2.27189e-32		LENG8	-1.01653	7.06213e-05	0.000167023
	GIPC1	1.55958	5.14613e-84	5.12078e-83		PIGN	-1.01685	7.17974e-13	5.16829e-12
	CNTD2	1.55936	5.48825e-19	9.93121e-19		CSF3	-1.01861	6.79458e-21	1.53556e-19
	KAZALD1	1.55798	8.48697e-40	2.4096e-39		ULK3	-1.01917	2.08623e-22	6.09497e-21
	CAV1	1.55568	8.26837e-44	2.58592e-43		KCNK17	-1.01973	4.4863e-05	0.000109252
	ETS1	1.55557	1.81377e-60	8.72013e-60		HGH1	-1.02053	6.71304e-30	7.6295e-28
	TYMP	1.55522	3.58281e-37	9.63741e-37		MCFD2	-1.02058	1.88469e-16	2.21367e-15
	SMPX	1.5542	3.30858e-24	6.71604e-24		SLC22A17	-1.02159	3.5831e-11	2.05908e-10
	NCEH1	1.55331	1.07012e-59	5.01462e-59		CDCA7L	-1.0218	8.31617e-09	3.48422e-08
	RARG	1.5529	1.71373e-72	1.15885e-71		ING5	-1.02208	4.01246e-08	1.53482e-07
	CORO1A	1.55247	2.17053e-32	5.22655e-32		SURF1	-1.02228	4.48846e-22	1.23142e-20
	GPR20	1.55043	3.53793e-24	7.17317e-24		CEACAM19	-1.02246	8.05123e-29	7.39592e-27
	PHLDA3	1.5503	1.61264e-59	7.51392e-59		ZFYVE9	-1.02249	7.6836e-13	5.50952e-12
	CNPY4	1.54937	1.19359e-88	1.39999e-87		SH3BP4	-1.0228	1.80748e-11	1.08109e-10
	CDCP1	1.54903	1.22093e-59	5.71445e-59		OS9	-1.0231	1.04513e-24	4.57282e-23
	FEZ1	1.54799	2.21855e-67	1.28129e-66		MIIP	-1.0237	9.33575e-23	2.92658e-21
	ZDHHC20	1.54789	5.09701e-108	1.29532e-106		SLC25A36	-1.0238	1.45495e-13	1.1359e-12
	C1QTNF1	1.54733	2.6958e-52	1.03093e-51		CD22	-1.02412	2.44917e-09	1.1035e-08
	SYT1	1.5469	3.41622e-30	7.84358e-30		TRPT1	-1.02418	2.35513e-21	5.76726e-20
	FMOD	1.54662	5.99947e-49	2.11587e-48		SLC6A19	-1.02444	3.41199e-07	1.14294e-06
	FLNA	1.54467	3.64331e-33	8.91231e-33		CCDC25	-1.02451	7.52809e-14	6.12934e-13
	EHD1	1.54452	4.96757e-90	6.12693e-89		NHLH1	-1.02453	5.50627e-24	2.12694e-22
	PDE1A	1.5443	4.02564e-57	1.76537e-56		PARD3	-1.02462	6.91502e-15	6.51091e-14
	PLEC	1.5431	1.15787e-43	3.61395e-43		GET4	-1.0248	2.57808e-26	1.46018e-24
	SIGLEC6	1.54305	6.11843e-23	1.21099e-22		CHRNB2	-1.02557	1.6987e-21	4.27895e-20
	ARHGEF2	1.54224	3.44053e-80	3.02149e-79		GFER	-1.02599	2.89417e-13	2.17758e-12
	PRRG1	1.5402	2.63604e-75	1.95137e-74		ACAA1	-1.02635	9.68073e-16	1.02845e-14
	SLC8A1	1.53915	7.17794e-42	2.14607e-41		CLDN19	-1.02659	2.42548e-24	9.95201e-23
	ITPRIP	1.53663	1.45809e-64	7.79033e-64		SECISBP2	-1.02674	1.5907e-20	3.39938e-19
	C1GALT1	1.5352	5.08135e-87	5.64099e-86		SEMA3G	-1.02786	1.91089e-06	5.74544e-06
	RGS13	1.53507	3.88677e-23	7.72239e-23		ATRN	-1.02842	6.10343e-12	3.89001e-11
	ACOT7	1.53446	3.71512e-78	3.03314e-77		TBC1D8	-1.02857	2.86025e-08	1.11795e-07
	TUBA4A	1.5335	1.82154e-79	1.5498e-78		NTN4	-1.02876	1.28207e-05	3.39641e-05
	DOK2	1.53318	2.85313e-39	8.0041e-39		HGS	-1.02965	1.7583e-21	4.40505e-20
	CYSTM1	1.53295	5.78985e-55	2.38574e-54		TBC1D17	-1.02973	5.08788e-27	3.19532e-25
	DYDC2	1.53262	1.32612e-30	3.07334e-30		LDHB	-1.02982	8.3697e-12	5.23681e-11
	COLEC12	1.53257	9.8541e-25	2.02351e-24		FNDC3A	-1.03029	4.17504e-17	5.39831e-16
	CLCA1	1.53237	1.51663e-06	1.99257e-06		SHANK2	-1.03137	8.75127e-05	0.000204123
	LRFN4	1.53125	4.80164e-37	1.2867e-36		PHOSPHO2	-1.03217	1.71848e-09	7.91075e-09
	ABRACL	1.5303	5.91406e-67	3.37794e-66		EML2	-1.03256	4.50517e-05	0.000109669
	CTSZ	1.52943	2.34073e-75	1.73524e-74		SEPSECS	-1.0327	7.49938e-14	6.11515e-13
	PARP3	1.52653	8.24412e-87	9.10012e-86		KRTAP12-1	-1.03274	3.47175e-19	6.1637e-18
	RAET1G	1.52469	6.07125e-33	1.47957e-32		GCGR	-1.03281	1.49584e-20	3.21527e-19
	SIDT1	1.52118	8.28404e-42	2.4725e-41		CYB5D2	-1.03322	2.22916e-13	1.70291e-12
	CYBA	1.52076	3.01986e-38	8.3085e-38		KANK1	-1.03382	1.7033e-09	7.84479e-09
	GPR174	1.52013	1.2815e-22	2.51245e-22		KLHL42	-1.03401	8.30837e-15	7.71683e-14
	MRVI1	1.51815	3.36349e-44	1.06261e-43		ARHGEF19	-1.03457	3.89861e-14	3.29899e-13
	TMC8	1.5164	1.62032e-36	4.29902e-36		KDF1	-1.03475	3.38759e-10	1.70944e-09
	FAM171B	1.51628	4.0087e-54	1.61187e-53		MAPKAPK3	-1.03508	1.39179e-14	1.25051e-13
	PROS1	1.51368	4.51779e-63	2.32743e-62		LINC02447	-1.0351	1.84676e-21	4.60792e-20
	MPZL2	1.51348	1.75866e-41	5.20305e-41		LRRC25	-1.03514	1.26092e-23	4.5295e-22
	NMI	1.51296	3.71509e-83	3.62035e-82		HHIP	-1.03542	7.07325e-06	1.95305e-05
	TAP1	1.51239	1.22717e-59	5.74192e-59		MRGPRD	-1.03572	1.32818e-16	1.59658e-15
	MSRB2	1.5121	1.24779e-90	1.57523e-89		PLEKHG5	-1.03662	6.39992e-27	3.97872e-25
	IL1B	1.51186	4.89012e-23	9.69732e-23		CAVIN2	-1.03804	4.25415e-05	0.000103914
	C5AR1	1.51162	3.20973e-38	8.82776e-38		ETFDH	-1.03838	2.2229e-12	1.48979e-11
	PNP	1.51101	2.57296e-72	1.72711e-71		TRIAP1	-1.03875	4.54429e-19	7.94562e-18
	IRF1	1.51085	6.62561e-54	2.65178e-53		ATP6V0E2	-1.03884	1.05984e-12	7.44064e-12
	CLEC10A	1.51033	8.08874e-22	1.55602e-21		TMEM256	-1.03889	8.53043e-18	1.24118e-16
	CBR3	1.50869	8.12438e-58	3.63099e-57		APOOL	-1.03925	5.24446e-17	6.69666e-16
	GPR37L1	1.50835	1.62901e-25	3.40081e-25		CRELD2	-1.03946	1.41169e-13	1.10541e-12
	TAC3	1.50813	4.61656e-19	8.37041e-19		FAM117A	-1.0395	4.49713e-11	2.54397e-10
	GPR171	1.50782	1.87454e-24	3.82557e-24		LPA	-1.03953	2.84907e-24	1.15362e-22
	FCN1	1.50772	6.27484e-14	1.00944e-13		HSDL2	-1.03953	2.57062e-11	1.5025e-10
	MYOZ3	1.50699	5.72196e-36	1.49645e-35		PAK6	-1.03993	4.82774e-07	1.58386e-06
	TSPO	1.50677	4.0595e-46	1.34021e-45		DNAJC4	-1.04072	3.33606e-22	9.31876e-21
	ASGR1	1.50527	6.34704e-37	1.69614e-36		JMJD8	-1.04151	1.60946e-21	4.07642e-20
	C1QTNF7	1.50457	2.44834e-29	5.50912e-29		WDR31	-1.04188	1.06262e-20	2.33853e-19
	GM2A	1.50435	2.15657e-75	1.60101e-74		EFCC1	-1.04262	1.09904e-22	3.37087e-21
	CSMD2	1.50416	8.11149e-29	1.80355e-28		ELOVL2	-1.04351	4.46379e-08	1.69587e-07
	MAPK3	1.504	1.34497e-111	4.02277e-110		GPR150	-1.04393	3.87142e-20	7.87245e-19
	NTF3	1.50288	2.05863e-34	5.19771e-34		CIDEB	-1.04399	5.87831e-08	2.19267e-07
	KIF20B	1.50286	3.36234e-59	1.55269e-58		LNX2	-1.04401	5.88896e-12	3.76111e-11
	RALA	1.50229	6.41813e-118	2.46472e-116		VAV2	-1.04412	1.01692e-13	8.12835e-13
	TPPP3	1.50179	4.23022e-39	1.18396e-38		KLK11	-1.04429	0.0276053	0.0421174
	ARF6	1.50142	2.94141e-126	1.54033e-124		TSPOAP1	-1.04482	1.81554e-22	5.37213e-21
	SDC3	1.50103	6.4909e-70	4.02363e-69		POLR1D	-1.04494	2.00917e-19	3.68394e-18
	RTN2	1.49988	2.60675e-78	2.14285e-77		HM13	-1.04663	6.68301e-16	7.24575e-15
	PPL	1.49784	2.68624e-42	8.11874e-42		MAGI3	-1.04695	3.03019e-09	1.34721e-08
	TMIE	1.49698	3.895e-28	8.55634e-28		GNAO1	-1.04705	5.65531e-23	1.82871e-21
	EIF5A2	1.49687	2.60036e-78	2.13873e-77		HYI	-1.0474	2.08424e-16	2.43412e-15
	CLNK	1.49644	5.64096e-16	9.5022e-16		PEX11A	-1.04756	2.3864e-11	1.40371e-10
	DHH	1.49634	7.3018e-31	1.70109e-30		ZNF664	-1.04757	1.709e-18	2.74631e-17
	MEIS3	1.49532	4.10168e-49	1.45249e-48		TMEM187	-1.04833	9.67857e-14	7.75967e-13
	SNAI1	1.49394	6.45323e-40	1.83822e-39		GALNT11	-1.04877	2.00173e-18	3.19722e-17
	LDLR	1.49379	4.42955e-31	1.03707e-30		GALK1	-1.0488	1.68463e-21	4.24932e-20
	ENPP6	1.49308	6.65452e-30	1.5169e-29		MOB3C	-1.04925	8.94341e-19	1.49305e-17
	CRIP2	1.49273	6.91133e-54	2.76329e-53		NAT16	-1.04938	1.13368e-18	1.87062e-17
	TIMP2	1.49227	1.24614e-51	4.69281e-51		ACVR2B	-1.05041	5.32996e-14	4.44299e-13
	CRISPLD2	1.49157	7.72102e-34	1.92351e-33		RAX	-1.05058	5.22582e-22	1.41066e-20
	CD200R1	1.49149	5.97223e-32	1.42354e-31		CSF1	-1.05132	1.14316e-22	3.48304e-21
	MALRD1	1.49107	1.21453e-24	2.48972e-24		FAN1	-1.05147	4.82231e-12	3.10891e-11
	HIF1A	1.49083	3.52496e-62	1.7748e-61		TSPYL2	-1.05189	5.83702e-10	2.85194e-09
	CCL4	1.4903	7.3951e-31	1.72231e-30		PCSK2	-1.05248	0.0013268	0.00257047
	PLA2G4D	1.48993	6.30563e-27	1.35066e-26		CYSRT1	-1.05281	4.15582e-20	8.40449e-19
	ZFHX4	1.48957	3.07272e-36	8.0959e-36		ACTR1B	-1.05319	1.49491e-19	2.79939e-18
	PCDH18	1.48767	2.30052e-42	6.9665e-42		PEX10	-1.05373	6.65955e-19	1.13727e-17
	CLIP3	1.48741	1.72074e-52	6.61785e-52		GGT7	-1.05374	2.90536e-13	2.18511e-12
	PLIN3	1.48668	7.4285e-82	6.9349e-81		ENDOG	-1.05463	1.19971e-11	7.34936e-11
	NFKBIE	1.48591	7.36293e-61	3.5708e-60		S100A1	-1.05529	3.8366e-29	3.68953e-27
	ETS2	1.48571	4.35555e-60	2.0609e-59		IQGAP2	-1.05592	9.11878e-06	2.4702e-05
	NAGA	1.48386	3.81554e-115	1.30424e-113		HABP2	-1.05599	0.0101811	0.0169233
	PCOLCE	1.48382	1.99525e-42	6.04562e-42		PACSIN3	-1.05622	5.83935e-07	1.89088e-06
	LPAR4	1.48236	2.00624e-37	5.42285e-37		TMC4	-1.05636	9.24516e-05	0.000214991
	SLC9A1	1.48132	1.26763e-74	9.14448e-74		TMEM80	-1.0571	2.18058e-13	1.66787e-12
	TNFRSF4	1.48025	1.9533e-33	4.81759e-33		CDAN1	-1.05713	1.80542e-11	1.08021e-10
	SHC4	1.48007	1.03574e-37	2.81772e-37		SNORA78	-1.05726	2.51873e-23	8.6122e-22
	CCDC184	1.47986	2.58007e-37	6.96301e-37		ARHGEF3	-1.05761	1.23176e-10	6.58653e-10
	BHLHE40	1.47876	4.05986e-35	1.04179e-34		ZSCAN2	-1.05791	2.89988e-14	2.50202e-13
	SGCB	1.47825	1.28832e-97	2.13617e-96		PYROXD1	-1.0582	6.76452e-11	3.73059e-10
	PPP2R2B	1.47795	1.25562e-36	3.33653e-36		ABHD8	-1.05879	3.14185e-25	1.45757e-23
	FAM171A2	1.47789	2.74652e-36	7.25116e-36		NPRL2	-1.05907	2.61179e-22	7.48822e-21
	HMGB2	1.47781	3.69427e-77	2.90627e-76		REPS2	-1.05945	0.000164862	0.000368749
	GGT5	1.47769	1.00681e-51	3.80624e-51		SERPINF2	-1.06173	3.79035e-16	4.23382e-15
	TLCD2	1.47656	1.23887e-59	5.79495e-59		DCXR	-1.06328	1.6408e-13	1.27186e-12
	DBN1	1.47642	1.13737e-70	7.21727e-70		RNF144A	-1.06412	7.37567e-07	2.35328e-06
	SPIRE2	1.47481	1.15017e-34	2.91868e-34		TMEM134	-1.06427	6.54038e-19	1.12024e-17
	TMEM159	1.47448	4.99271e-70	3.10731e-69		RWDD2A	-1.06493	2.01056e-14	1.77367e-13
	CIDEC	1.47317	2.64156e-10	3.87513e-10		TEX2	-1.06521	1.19446e-15	1.25096e-14
	GNG2	1.47198	5.96737e-37	1.59605e-36		DMWD	-1.06525	4.75199e-23	1.54746e-21
	MAP4K1	1.47193	6.51437e-34	1.62551e-33		POLR1E	-1.06536	8.27455e-13	5.90573e-12
	GALNTL6	1.4713	1.97615e-21	3.76885e-21		GPX6	-1.06548	1.36617e-21	3.49377e-20
	SYNC	1.471	3.60932e-29	8.08174e-29		EPHA8	-1.06556	6.3892e-28	4.78773e-26
	GLDC	1.47091	2.03379e-29	4.58495e-29		C2CD4D	-1.066	3.04412e-20	6.2871e-19
	CALCRL	1.46965	6.1079e-42	1.82861e-41		NPAS3	-1.06639	4.26096e-27	2.7605e-25
	AHNAK	1.4686	6.22448e-46	2.04585e-45		EPHB3	-1.06675	5.18532e-09	2.23435e-08
	C1S	1.46794	3.36889e-31	7.91008e-31		KRTAP12-4	-1.06842	9.22792e-29	8.27108e-27
	SPRED3	1.46703	5.65978e-38	1.54758e-37		APOA1	-1.06858	7.35927e-06	2.02239e-05
	MS4A7	1.46679	1.65963e-29	3.75232e-29		PRR25	-1.06934	1.00294e-25	5.12973e-24
	STIL	1.46605	1.78332e-55	7.45993e-55		ENHO	-1.06937	8.64803e-23	2.72022e-21
	NLGN3	1.46598	2.37085e-55	9.8831e-55		TEKT5	-1.06976	1.56732e-24	6.68338e-23
	TMEM44	1.46485	6.21374e-72	4.12472e-71		FREM1	-1.07136	1.91288e-07	6.62903e-07
	SOWAHC	1.46399	1.17551e-88	1.37983e-87		CHRNB1	-1.07187	1.66419e-11	9.99924e-11
	RASL11B	1.46394	8.00544e-33	1.94514e-32		HDLBP	-1.07197	1.07246e-18	1.77277e-17
	ID1	1.4633	8.08136e-32	1.91951e-31		INSL3	-1.07203	3.50084e-26	1.95286e-24
	ATP1A3	1.4633	2.28503e-21	4.35261e-21		FAM83A-AS1	-1.07301	2.27203e-15	2.28365e-14
	PLCB4	1.4631	4.72401e-42	1.41948e-41		CTSF	-1.07323	1.46855e-10	7.76275e-10
	SORL1	1.46303	1.82726e-60	8.78227e-60		ATP13A4	-1.07352	1.97016e-10	1.0276e-09
	IGFBPL1	1.46295	1.54845e-23	3.10028e-23		TOX2	-1.0755	6.42095e-26	3.39703e-24
	LRRC32	1.46284	2.01894e-54	8.19643e-54		ACAD10	-1.07556	3.08049e-21	7.41567e-20
	CENPH	1.46229	2.5097e-56	1.07205e-55		HEBP1	-1.0758	8.56185e-17	1.06098e-15
	APOL2	1.46222	2.47611e-75	1.83473e-74		GGA2	-1.07646	2.25095e-16	2.60979e-15
	SH3BP1	1.46147	1.43027e-57	6.34485e-57		DTX2P1-UPK3BP1-PMS2P11	-1.07673	1.63209e-25	8.10079e-24
	CLDN23	1.46145	1.56819e-31	3.70612e-31		ZNF688	-1.07703	1.65455e-21	4.17916e-20
	CA13	1.46128	3.45237e-50	1.25309e-49		RPUSD1	-1.07738	1.41066e-23	5.01859e-22
	GNB4	1.46123	8.11592e-52	3.07271e-51		EVPLL	-1.07755	1.93314e-20	4.09329e-19
	BID	1.46094	8.52255e-94	1.22619e-92		OGFOD2	-1.07817	1.05719e-26	6.35827e-25
	WDHD1	1.45968	5.48795e-65	2.96678e-64		GPER1	-1.08051	2.41906e-17	3.26264e-16
	RP2	1.45957	1.02607e-84	1.04714e-83		IFT122	-1.08128	2.09268e-16	2.44243e-15
	ARHGAP26	1.459	2.78492e-60	1.32702e-59		ENOSF1	-1.08204	5.89743e-09	2.52294e-08
	TGFB1	1.45894	1.9514e-55	8.15426e-55		POLR2L	-1.08215	4.32546e-18	6.56273e-17
	LITAF	1.45818	1.49292e-73	1.04404e-72		SFTPC	-1.08309	9.11844e-20	1.75928e-18
	AARD	1.4581	1.89215e-38	5.22802e-38		THNSL1	-1.0831	4.83675e-10	2.39361e-09
	APLP2	1.45692	2.5906e-85	2.70051e-84		SLC48A1	-1.0845	9.07585e-22	2.39395e-20
	SLC51B	1.45676	2.41692e-28	5.33121e-28		PTCHD1	-1.08512	7.26981e-28	5.39076e-26
	PLEKHA2	1.45557	1.02255e-75	7.67922e-75		ZBTB42	-1.08539	1.43442e-12	9.85673e-12
	ITK	1.45538	2.31895e-21	4.41668e-21		KAT2B	-1.08564	4.14761e-13	3.0731e-12
	CAPZB	1.45537	4.54267e-113	1.42157e-111		PCDHGA2	-1.08667	1.07063e-22	3.30569e-21
	PEA15	1.45516	1.91671e-92	2.58324e-91		ACRBP	-1.08707	1.5551e-19	2.8945e-18
	PRRG3	1.4536	7.64948e-23	1.5098e-22		ATP5F1D	-1.08749	3.73944e-21	8.818e-20
	ITGA5	1.45295	3.86146e-45	1.24626e-44		THORLNC	-1.08777	5.54197e-08	2.07476e-07
	PIK3R6	1.45212	1.26738e-42	3.86199e-42		PCCA	-1.08799	5.76084e-12	3.68439e-11
	TBX18	1.4508	4.9908e-20	9.24291e-20		CAMKMT	-1.0893	3.76593e-17	4.91755e-16
	HOXA2	1.4477	2.65636e-37	7.1664e-37		LRRC26	-1.0903	1.87286e-27	1.30002e-25
	TJP3	1.44742	4.95541e-29	1.10815e-28		AUH	-1.09116	2.9599e-16	3.35492e-15
	ASB2	1.44729	4.45016e-27	9.56779e-27		SSR3	-1.09206	4.62763e-21	1.07208e-19
	A4GALT	1.44726	7.45336e-47	2.49832e-46		SLC38A10	-1.09237	2.3954e-19	4.33614e-18
	FAM214B	1.44701	1.9612e-72	1.32275e-71		MED16	-1.09249	1.1365e-23	4.12267e-22
	SLFN5	1.44597	1.02678e-55	4.31492e-55		KCTD18	-1.09347	9.42127e-21	2.09331e-19
	NELL2	1.44579	2.32198e-22	4.52384e-22		ACSM6	-1.0938	4.35731e-16	4.84076e-15
	SKAP1	1.44274	4.50587e-28	9.88292e-28		NUDT9	-1.0938	2.52739e-22	7.28016e-21
	HRH2	1.44182	3.70342e-28	8.1401e-28		NRXN3	-1.09434	4.69881e-05	0.000114066
	STX6	1.44172	9.7612e-119	3.82408e-117		RWDD1	-1.09443	1.10796e-18	1.82982e-17
	SECTM1	1.441	2.34116e-33	5.75866e-33		P4HA2	-1.09445	4.53564e-12	2.93434e-11
	CTXN1	1.44076	2.46214e-28	5.42941e-28		ATG4A	-1.09485	9.75935e-22	2.56325e-20
	CHST1	1.44009	7.78191e-42	2.32441e-41		AFMID	-1.09498	4.2061e-11	2.39474e-10
	CD9	1.43956	3.99623e-54	1.60728e-53		RHBDD3	-1.09676	5.95647e-24	2.29126e-22
	BRIP1	1.43952	1.94315e-29	4.38506e-29		INTS5	-1.09687	2.45858e-22	7.09301e-21
	ATP6AP2	1.43947	5.45295e-106	1.27534e-104		PYCR1	-1.09688	1.21049e-13	9.56781e-13
	DOCK10	1.43891	1.15373e-36	3.06839e-36		FAM135B	-1.09721	1.78345e-22	5.29414e-21
	TRAK1	1.4386	1.40212e-94	2.08681e-93		ZNF213	-1.09828	1.20424e-21	3.10981e-20
	PSAP	1.43843	7.69143e-60	3.61295e-59		EPB41L4A-AS1	-1.09846	1.63538e-12	1.11464e-11
	MLC1	1.43805	8.18161e-18	1.43654e-17		CELA1	-1.09867	4.91552e-20	9.80131e-19
	HOXB3	1.43585	7.39586e-42	2.20952e-41		TMEM175	-1.09872	6.73837e-30	7.6295e-28
	BTBD11	1.43516	1.21827e-24	2.49707e-24		BCKDHB	-1.09942	5.44945e-16	5.99992e-15
	RCOR2	1.43404	3.63982e-39	1.01927e-38		LKAAEAR1	-1.09974	4.38849e-21	1.0218e-19
	LRRC8A	1.43367	1.15104e-65	6.34825e-65		HDDC3	-1.10043	5.92762e-14	4.90356e-13
	EPS8L1	1.43363	1.30711e-20	2.44638e-20		C17orf82	-1.10141	4.83894e-26	2.66705e-24
	ARID5B	1.43323	9.14576e-56	3.85068e-55		SCRN2	-1.10212	7.65489e-16	8.23659e-15
	KLF16	1.43276	4.54136e-73	3.13362e-72		MICOS10	-1.10219	1.10712e-20	2.43065e-19
	OIT3	1.43184	3.35041e-26	7.08388e-26		DHTKD1	-1.10268	2.00317e-17	2.74178e-16
	MDFIC	1.43078	2.92949e-53	1.15086e-52		RAB3D	-1.10307	8.5743e-20	1.65602e-18
	PNCK	1.43052	3.68894e-12	5.66154e-12		SLC33A1	-1.10372	1.80308e-20	3.83107e-19
	ARPC5	1.43007	3.43299e-114	1.12644e-112		PDGFD	-1.10399	0.000161951	0.000362809
	RRAD	1.42885	7.64895e-28	1.67108e-27		SEZ6L2	-1.10448	4.28034e-11	2.43026e-10
	AQP2	1.42883	3.24336e-14	5.25732e-14		PRB2	-1.10494	3.33344e-28	2.67602e-26
	SPATS2L	1.42622	2.56704e-77	2.03078e-76		HES7	-1.10548	4.54826e-24	1.783e-22
	ORC1	1.42621	5.46741e-41	1.60382e-40		SEC63	-1.10595	4.22103e-21	9.87796e-20
	PHLDA1	1.42605	1.0001e-42	3.05711e-42		DHRS11	-1.10598	1.02779e-14	9.40858e-14
	C1QTNF6	1.42587	5.65228e-47	1.90034e-46		HSD17B13	-1.10612	9.01195e-10	4.28968e-09
	HLA-E	1.42504	1.04544e-65	5.76995e-65		BCDIN3D	-1.10635	3.27328e-16	3.69263e-15
	MT-CO3	1.42408	1.08864e-47	3.72861e-47		SH2D6	-1.10658	1.66931e-15	1.70855e-14
	BIN2	1.42337	3.19192e-35	8.20696e-35		ACO1	-1.10749	7.73588e-14	6.2923e-13
	NXPH3	1.42331	2.167e-32	5.21926e-32		FAM217A	-1.10773	1.31285e-23	4.68867e-22
	GJA5	1.42256	1.42792e-41	4.23986e-41		SPR	-1.10786	3.20685e-10	1.624e-09
	ABCA13	1.42243	1.46827e-12	2.28246e-12		PLCXD3	-1.10855	0.000389666	0.000824524
	SH2D7	1.4222	4.05204e-17	7.00294e-17		ZBTB40	-1.10948	6.99097e-17	8.78701e-16
	KCNMB1	1.42142	3.90509e-31	9.15248e-31		DIS3L	-1.10952	4.73847e-16	5.25788e-15
	C8G	1.41991	1.43076e-21	2.73677e-21		RNASE13	-1.10957	5.64853e-19	9.72896e-18
	ANXA2R	1.4197	6.28043e-42	1.8799e-41		GCFC2	-1.10996	4.73404e-13	3.48383e-12
	CREB3L3	1.41942	2.26101e-08	3.1339e-08		IRF2BP1	-1.11077	7.56173e-21	1.70061e-19
	CD38	1.41902	8.36398e-23	1.64852e-22		MPI	-1.11162	6.99182e-20	1.36466e-18
	LRRC8C	1.41845	1.66165e-59	7.73992e-59		PAN2	-1.11165	3.18539e-08	1.23691e-07
	GRK5	1.41842	2.52975e-65	1.38199e-64		DNAJB9	-1.11189	1.84357e-16	2.17228e-15
	ARL14	1.41798	1.31509e-13	2.10061e-13		ALG5	-1.11254	1.17712e-21	3.0483e-20
	CACNA1C	1.41796	2.24575e-45	7.29798e-45		CCDC91	-1.11272	1.43443e-15	1.48211e-14
	RGS6	1.41781	4.08254e-16	6.90697e-16		WASH3P	-1.11464	7.5246e-27	4.66222e-25
	RAB8B	1.41604	1.97848e-77	1.56756e-76		B4GAT1	-1.11466	2.80887e-17	3.75818e-16
	TOX3	1.4152	6.12361e-28	1.33915e-27		AP2A1	-1.11487	6.40734e-29	5.97501e-27
	RAB3B	1.41507	4.62518e-28	1.01417e-27		TRMU	-1.11507	9.09824e-27	5.56258e-25
	PYY	1.4149	1.26108e-27	2.74239e-27		SLC27A5	-1.11509	2.20187e-11	1.30139e-10
	OTX1	1.41278	2.82032e-22	5.48237e-22		PDGFA	-1.11561	1.88057e-10	9.8393e-10
	DEPTOR	1.41261	9.89441e-71	6.29655e-70		MLST8	-1.11573	1.52268e-19	2.84274e-18
	MAP7D1	1.41235	7.57696e-89	8.92085e-88		ASPG	-1.11595	2.14844e-24	8.93441e-23
	SLFN13	1.41088	1.59292e-38	4.40753e-38		ACAD8	-1.11597	1.57437e-17	2.1906e-16
	SLCO3A1	1.41085	5.43607e-63	2.79402e-62		RALYL	-1.11648	1.16773e-07	4.17673e-07
	AFF3	1.41031	2.95367e-22	5.73943e-22		LYVE1	-1.11675	0.00353596	0.00636459
	PDGFRB	1.40996	2.57034e-43	7.96027e-43		GSE1	-1.11689	5.24359e-14	4.37495e-13
	TLR6	1.40986	4.09395e-37	1.09895e-36		PTX3	-1.11715	0.0063205	0.0108793
	MLF1	1.40915	8.87698e-49	3.11516e-48		BCAS4	-1.11787	1.93301e-17	2.65954e-16
	CLCN4	1.40886	3.17146e-55	1.31746e-54		KMT5C	-1.11807	1.87771e-25	9.0472e-24
	ARHGAP20	1.40866	1.45168e-32	3.50808e-32		CEP68	-1.11811	1.97403e-12	1.33121e-11
	C11orf91	1.40786	9.15951e-28	1.99801e-27		C5orf38	-1.11845	1.56313e-27	1.0974e-25
	PGF	1.40757	2.92403e-48	1.01535e-47		PCDHB4	-1.11851	2.21962e-06	6.60272e-06
	ENOX1	1.40748	1.59774e-43	4.96994e-43		PCMTD1	-1.119	2.70679e-16	3.08697e-15
	TMPRSS6	1.40705	4.56013e-21	8.63028e-21		ARFGAP3	-1.11947	5.52499e-19	9.52506e-18
	PTTG1IP	1.40678	1.03167e-106	2.48383e-105		SNHG7	-1.11973	1.84804e-14	1.63734e-13
	PLXDC1	1.40618	2.72062e-51	1.01765e-50		SLC4A5	-1.1202	2.32235e-31	3.86306e-29
	SPP1	1.40608	9.29743e-13	1.45125e-12		PABPC1L	-1.12023	0.000612518	0.00125494
[truncated: 3,627 more rows]

## Sheet: DEPs
	List of 161 proteins differentially expression by PC-1.0 and PC-1 pancreatic cancer cells with fold change > 1.5.
			Exp.1		Exp.2		Exp.3
	gene name	Description	H/L count	H/L ratio	H/L count	H/L ratio	H/L count	H/L ratio
	CDH3	Isoform 2 of Cadherin-3	5	30.149	8	43.839	7	38.917
	DNAJB11	DnaJ homolog subfamily B member 11	2	9.704	1	11.225	3	39.007
	PLAU	Isoform 2 of Urokinase-type plasminogen activator	2	7.45	3	3.597	1	14.742
	APLP2	Isoform 3 of Amyloid-like protein 2	91	5.275	92	4.962	80	5.358
	MMP13	Collagenase 3	2	18.339	1	0.088	1	75.037
	LAMB3	Laminin subunit beta-3	52	3.861	47	3.808	51	3.504
	COL18A1	Isoform 3 of Collagen alpha-1(XVIII) chain	46	2.864	46	2.619	42	3.111
	SEMA3B	Isoform 2 of Semaphorin-3B	4	2.651	5	2.183	5	2.204
	B4GALT4	Beta-1,4-galactosyltransferase 4	12	2.339	12	2.526	12	2.096
	NCL	Nucleolin	10	2.044	15	2.245	16	2.094
	PPT1	Palmitoyl-protein thioesterase 1	8	2.063	7	2.258	7	1.919
	HSPG2	Basement membrane-specific heparan sulfate proteoglycan core protein	13	1.704	14	2.048	13	2.046
	CTSD	Cathepsin D	2	2.103	2	1.407	2	1.72
	LFNG	Isoform 2 of Beta-1,3-N-acetylglucosaminyltransferase lunatic fringe	14	1.708	16	1.797	9	1.437
	SIL1	Nucleotide exchange factor SIL1	2	0.657	3	0.662	4	0.531
	DDB1	DNA damage-binding protein 1	5	0.525	8	0.587	9	0.672
	RANGAP1	Ran GTPase-activating protein 1	1	0.667	1	0.619	2	0.479
	MAN2A1	Alpha-mannosidase 2	13	0.456	11	0.613	13	0.692
	ST13	Hsc70-interacting protein	7	0.481	7	0.622	5	0.609
	AHCY	Adenosylhomocysteinase	5	0.556	5	0.448	4	0.608
	PABPC1	Isoform 2 of Polyadenylate-binding protein 1	1	0.544	2	0.541	2	0.501
	CALM1	Calmodulin	1	0.449	2	0.655	1	0.462
	TINAGL1	Isoform 3 of Tubulointerstitial nephritis antigen-like	15	0.5	12	0.447	13	0.592
	PTPRF	Isoform 2 of Receptor-type tyrosine-protein phosphatase F	8	0.505	12	0.518	9	0.451
	EFEMP2	EGF-containing fibulin-like extracellular matrix protein 2	5	0.541	5	0.452	4	0.452
	PTMA	Isoform 2 of Prothymosin alpha	3	0.521	2	0.437	2	0.453
	MYH9	Myosin-9	26	0.457	28	0.467	29	0.438
	PRDX1	Peroxiredoxin-1	5	0.466	4	0.405	4	0.489
	PGAM1	Phosphoglycerate mutase 1	11	0.422	8	0.408	9	0.464
	COL4A1	Isoform 2 of Collagen alpha-1(IV) chain	12	0.449	13	0.345	14	0.514
	TPI1	Isoform 2 of Triosephosphate isomerase	2	0.391	1	0.448	1	0.429
	FST	Isoform 2 of Follistatin	49	0.428	53	0.413	57	0.407
	IGFBP4	Insulin-like growth factor-binding protein 4	15	0.391	16	0.426	13	0.424
	ACTN1	Alpha-actinin-1	37	0.368	36	0.444	30	0.424
	EEF2	Elongation factor 2	44	0.384	44	0.414	55	0.411
	KPNB1	Importin subunit beta-1	15	0.393	21	0.401	21	0.403
	EIF3M	Eukaryotic translation initiation factor 3 subunit M	4	0.44	5	0.316	7	0.438
	ACTR2	Actin-related protein 2	1	0.388	2	0.47	2	0.331
	CLIC1	Chloride intracellular channel protein 1	21	0.408	20	0.362	20	0.396
	HSP90AA1	Heat shock protein HSP 90-alpha	78	0.385	89	0.382	101	0.361
	COPS5	COP9 signalosome complex subunit 5	3	0.35	1	0.441	2	0.329
	TXNL1	Thioredoxin-like protein 1	2	0.454	2	0.423	1	0.252
	EIF3L	Isoform 2 of Eukaryotic translation initiation factor 3 subunit L	2	0.325	1	0.297	2	0.499
	HSP90B1	Endoplasmin	24	0.439	20	0.353	23	0.307
	BMP1	Bone morphogenetic protein 1	4	0.263	5	0.37	3	0.472
	S100A11	Protein S100-A11	1	0.335	1	0.444	1	0.281
	SNRPD3	Isoform 2 of Small nuclear ribonucleoprotein Sm D3	1	0.427	1	0.3	1	0.32
	OTUB1	Ubiquitin thioesterase OTUB1	12	0.371	17	0.333	12	0.294
	TPT1	Isoform 2 of Translationally-controlled tumor protein	3	0.337	4	0.34	4	0.314
	SMU1	Isoform 2 of WD40 repeat-containing protein SMU1	4	0.244	4	0.364	5	0.404
	ARPC2	Actin-related protein 2/3 complex subunit 2	10	0.314	7	0.33	8	0.342
	APRT	Isoform 2 of Adenine phosphoribosyltransferase	1	0.261	1	0.328	2	0.401
	SEPT11	Septin-11	4	0.384	2	0.325	4	0.271
	IPO9	Importin-9	2	0.342	1	0.386	1	0.251
	COPS4	Isoform 2 of COP9 signalosome complex subunit 4	3	0.381	4	0.335	4	0.255
	PSMA7	Isoform 2 of Proteasome subunit alpha type-7	2	0.288	4	0.301	3	0.355
	RPLP0	60S acidic ribosomal protein P0	26	0.364	21	0.267	22	0.302
	YWHAZ	14-3-3 protein zeta/delta	30	0.319	29	0.313	30	0.291
	TPM3	Tropomyosin alpha-3 chain	48	0.315	38	0.305	44	0.3
	YWHAG	14-3-3 protein gamma	8	0.263	7	0.352	7	0.308
	TKT	Transketolase	17	0.31	17	0.31	15	0.286
	ACTR3	Actin-related protein 3	5	0.186	3	0.331	3	0.443
	KRT7	Keratin, type II cytoskeletal 7	15	0.311	19	0.268	17	0.321
	KRT8	Keratin, type II cytoskeletal 8	77	0.264	70	0.294	68	0.312
	VCP	Transitional endoplasmic reticulum ATPase	28	0.283	24	0.31	23	0.27
	EIF3D	Isoform 2 of Eukaryotic translation initiation factor 3 subunit D	1	0.224	2	0.265	7	0.396
	GNB2	Guanine nucleotide-binding protein G(I)/G(S)/G(T) subunit beta-2	5	0.558	1	0.152	2	0.257
	ARCN1	Coatomer subunit delta	1	0.185	1	0.334	1	0.321
	EEF1G	Elongation factor 1-gamma	1	0.527	1	0.208	1	0.159
	SNU13	NHP2-like protein 1	1	0.33	1	0.247	1	0.208
	KRT14	Keratin, type I cytoskeletal 14	8	0.319	7	0.232	4	0.224
	ARPC1B	Actin-related protein 2/3 complex subunit 1B	5	0.31	9	0.201	7	0.258
	IPO5	Importin-5	10	0.276	12	0.183	6	0.285
	RCC2	Protein RCC2	2	0.174	3	0.309	3	0.232
	YWHAE	14-3-3 protein epsilon	20	0.218	25	0.24	17	0.231
	CYR61	Protein CYR61	3	0.188	2	0.2	2	0.311
	SERPINE1	Isoform 2 of Plasminogen activator inhibitor 1	8	0.27	6	0.216	7	0.2
	ATP6AP2	Isoform 2 of Renin receptor	2	0.284	3	0.279	1	0.131
	PSMD13	26S proteasome non-ATPase regulatory subunit 13	3	0.131	2	0.325	2	0.242
	RANBP1	Isoform 2 of Ran-specific GTPase-activating protein	2	0.197	4	0.156	3	0.322
	MYL6	Myosin light polypeptide 6	7	0.197	6	0.217	7	0.225
	CFL1	Cofilin-1	3	0.226	2	0.142	4	0.27
	SF3B3	Splicing factor 3B subunit 3	5	0.188	6	0.2	6	0.202
	RAB11A	Isoform 2 of Ras-related protein Rab-11A	1	0.266	1	0.203	2	0.139
	PSMD6	26S proteasome non-ATPase regulatory subunit 6	3	0.227	2	0.112	4	0.285
	FLNA	Isoform 2 of Filamin-A	8	0.238	10	0.136	6	0.22
	ILF2	Interleukin enhancer-binding factor 2	2	0.173	1	0.231	2	0.178
	ANP32A	Acidic leucine-rich nuclear phosphoprotein 32 family member A	12	0.185	12	0.192	12	0.2
	COPA	Coatomer subunit alpha	3	0.221	3	0.202	3	0.155
	APP	Isoform L-APP733 of Amyloid beta A4 protein	35	0.204	33	0.18	31	0.185
	HS3ST1	Heparan sulfate glucosamine 3-O-sulfotransferase 1	17	0.188	16	0.156	14	0.211
	PPP2R1A	Serine/threonine-protein phosphatase 2A 65 kDa regulatory subunit A alpha isoform	4	0.213	8	0.185	8	0.154
	EIF2S3	Eukaryotic translation initiation factor 2 subunit 3	4	0.223	4	0.124	3	0.217
	CHID1	Isoform 3 of Chitinase domain-containing protein 1	3	0.216	4	0.164	5	0.167
	EIF3I	Eukaryotic translation initiation factor 3 subunit I	9	0.159	7	0.162	10	0.211
	CAPRIN1	Isoform 2 of Caprin-1	5	0.15	5	0.188	8	0.183
	KRT19	Keratin, type I cytoskeletal 19	39	0.175	42	0.164	36	0.176
	CCT3	Isoform 2 of T-complex protein 1 subunit gamma	8	0.22	8	0.142	8	0.16
	IQGAP1	Ras GTPase-activating-like protein IQGAP1	7	0.199	5	0.193	3	0.122
	PDIA6	Isoform 3 of Protein disulfide-isomerase A6	8	0.16	9	0.157	11	0.177
	HNRNPAB	Isoform 3 of Heterogeneous nuclear ribonucleoprotein A/B	6	0.131	7	0.221	3	0.152
	EZR	Ezrin	32	0.187	29	0.211	9	0.108
	ENO1	Alpha-enolase	11	0.268	8	0.122	10	0.13
	COPE	Isoform 3 of Coatomer subunit epsilon	10	0.17	10	0.157	9	0.145
	NUCB1	Nucleobindin-1	5	0.144	3	0.121	5	0.221
	PTGFRN	Prostaglandin F2 receptor negative regulator	4	0.257	3	0.165	4	0.078
	CCT8	Isoform 3 of T-complex protein 1 subunit theta	3	0.164	3	0.112	4	0.172
	GNB2L1	Guanine nucleotide-binding protein subunit beta-2-like 1	22	0.159	16	0.146	17	0.133
	VPS35	Vacuolar protein sorting-associated protein 35	8	0.159	7	0.147	7	0.132
	AHSA1	Activator of 90 kDa heat shock protein ATPase homolog 1	3	0.269	2	0.12	3	0.093
	EIF3E	Eukaryotic translation initiation factor 3 subunit E	2	0.22	2	0.119	2	0.112
	HSP90AB1	Heat shock protein HSP 90-beta	60	0.15	49	0.136	52	0.14
	PSMD7	26S proteasome non-ATPase regulatory subunit 7	2	0.147	1	0.094	3	0.203
	HNRNPU	Isoform Short of Heterogeneous nuclear ribonucleoprotein U	6	0.15	5	0.145	4	0.114
	HMGB1	High mobility group protein B1	9	0.144	11	0.138	8	0.118
	THBS1	Isoform 2 of Thrombospondin-1	20	0.126	25	0.13	21	0.135
	BZW2	Basic leucine zipper and W2 domain-containing protein 2	3	0.115	1	0.126	2	0.141
	MAGOH	Protein mago nashi homolog	3	0.115	1	0.112	2	0.142
	KARS	Lysine--tRNA ligase	2	0.106	3	0.1	2	0.172
	ACTN4	Alpha-actinin-4	5	0.122	10	0.146	6	0.102
	TTLL12	Tubulin--tyrosine ligase-like protein 12	2	0.136	3	0.125	2	0.104
	SDCBP	Isoform 2 of Syntenin-1	14	0.116	12	0.118	11	0.129
	ITM2B	Integral membrane protein 2B	1	0.166	1	0.16	2	0.066
	YWHAQ	14-3-3 protein theta	11	0.129	8	0.118	11	0.113
	PRKCSH	Isoform 2 of Glucosidase 2 subunit beta	9	0.102	11	0.113	13	0.147
	BUB3	Isoform 2 of Mitotic checkpoint protein BUB3	2	0.114	2	0.098	2	0.148
	EIF4A1	Eukaryotic initiation factor 4A-I	4	0.151	3	0.146	5	0.07
	CCT7	Isoform 3 of T-complex protein 1 subunit eta	3	0.101	3	0.144	3	0.101
	TXNDC5	Isoform 2 of Thioredoxin domain-containing protein 5	6	0.122	2	0.077	4	0.152
	CAPZB	Isoform 2 of F-actin-capping protein subunit beta	19	0.096	13	0.11	13	0.117
	PAFAH1B2	Platelet-activating factor acetylhydrolase IB subunit beta	2	0.096	2	0.094	2	0.133
	CALR	Calreticulin	21	0.086	16	0.124	18	0.103
	PAFAH1B3	Platelet-activating factor acetylhydrolase IB subunit gamma	1	0.119	2	0.13	1	0.066
	CALU	Isoform 2 of Calumenin	11	0.1	11	0.105	9	0.092
	SYNCRIP	Isoform 5 of Heterogeneous nuclear ribonucleoprotein Q	1	0.175	1	0.041	2	0.133
	RPS18	40S ribosomal protein S18	1	0.121	1	0.084	1	0.088
	PCNA	Proliferating cell nuclear antigen	27	0.099	30	0.11	29	0.081
	RPSA	40S ribosomal protein SA	12	0.082	12	0.069	13	0.153
	PRMT1	Isoform 3 of Protein arginine N-methyltransferase 1	6	0.12	5	0.063	4	0.095
	TFG	Isoform 4 of Protein TFG	1	0.105	1	0.057	1	0.117
	PPA1	Inorganic pyrophosphatase	3	0.109	7	0.056	4	0.114
	GPC4	Isoform 2 of Glypican-4	17	0.089	15	0.072	10	0.079
	SFN	Isoform 2 of 14-3-3 protein sigma	4	0.106	6	0.076	4	0.061
	EIF2S1	Eukaryotic translation initiation factor 2 subunit 1	4	0.093	8	0.073	7	0.068
	NBL1	Neuroblastoma suppressor of tumorigenicity 1	2	0.106	2	0.045	1	0.093
	P4HB	Protein disulfide-isomerase	3	0.08	3	0.064	7	0.081
	GANAB	Neutral alpha-glucosidase AB	23	0.062	29	0.074	29	0.074
	RPS12	40S ribosomal protein S12	2	0.088	2	0.071	2	0.053
	HSPA5	78 kDa glucose-regulated protein	19	0.066	26	0.076	23	0.065
	CLSTN1	Isoform 2 of Calsyntenin-1	41	0.07	36	0.066	40	0.067
	CLIC4	Chloride intracellular channel protein 4	1	0.109	2	0.13	1	0.021
	HSPA8	Heat shock cognate 71 kDa protein	4	0.132	7	0.048	2	0.045
	DPYSL2	Isoform 2 of Dihydropyrimidinase-related protein 2	5	0.044	4	0.133	2	0.042
	RBBP7	Histone-binding protein RBBP7	1	0.027	6	0.099	2	0.088
	HYOU1	Hypoxia up-regulated protein 1	2	0.069	2	0.052	4	0.045
	TAGLN2	Transgelin-2	5	0.038	8	0.072	3	0.051
	NRP2	Isoform B0 of Neuropilin-2	7	0.072	12	0.035	13	0.044
	PDIA4	Protein disulfide-isomerase A4	4	0.066	6	0.035	5	0.033
	YWHAH	14-3-3 protein eta	3	0.017	3	0.105	2	0.042
	DAG1	Dystroglycan	2	0.029	2	0.07	2	0.036
	PCSK9	Proprotein convertase subtilisin/kexin type 9	10	0.018	5	0.019	4	0.021
